# Supplementary material for: Ether lipid deficiency disrupts lipid homeostasis leading to ferroptosis sensitivity
Source: PLoS Genet. 2022 Sep 30;18(9):e1010436. doi: 10.1371/journal.pgen.1010436 (PMC9555615; doi:10.1371/journal.pgen.1010436)
Supplement: S1 Table — (XLSX) [file pgen.1010436.s001.xlsx]

## Sheet: Fig. 1,2, 4  fatty acid comp
Table S1. Fatty acid composition, sterility assays, and fatty acid uptake determined by GC/MS
Fatty acid compositions used in Figures 1C, 2A, and 4C
		14:0	15iso	16:0	17iso	16:1	18:0DMA	17D	18:0	18:1(n-9)	18:1(n-7)	18:2	19D	20:0-18:3(n-6)	20:3	20:4	20:4(n-3)	20:5
Strains	N
N2 (WT) AVG	7	0.003709	0.0195027	0.0332212	0.03044	0.00793646	0.0374605	0.0962126	0.0614582	0.0243255	0.135807	0.0773119	0.105359	0.0219826	0.0396044	0.0196937	0.0622402	0.223734
N2 (WT) STDEV		0.00347924	0.00116789	0.00126239	0.000877482	0.00355158	0.0119464	0.00557478	0.0017925	0.000902563	0.00343693	0.00204459	0.00368827	0.00205227	0.00169019	0.00159349	0.00175913	0.00485562
tmem-189 (syb2649) AVG	7	0.00170354	0.0200007	0.0373033	0.0370303	0.00862263	0	0.103247	0.055913	0.028289	0.130027	0.090363	0.115054	0.0220655	0.0379684	0.0208597	0.0622202	0.229332
tmem-189 (syb2649) STDEV		0.00290984	0.000618486	0.00640065	0.00114172	0.00114172	0	0.00688185	0.00395331	0.00156829	0.00424979	0.00289206	0.00503081	0.00149035	0.00102891	0.00283475	0.00108492	0.00992072
ads-1 (wa3) AVG	7	0.00480209	0.0152215	0.0263349	0.0311655	0.00359927	0	0.0803645	0.178221	0.017729	0.0790303	0.0580713	0.112929	0.0427558	0.0552369	0.0262255	0.0578281	0.210486
ads-1 (wa3) STDEV		0.000232876	0.000690933	0.00131336	0.000556816	0.000199919	0	0.00117386	0.00568346	0.000374265	0.00196117	0.00173957	0.00332816	0.00447683	0.000679101	0.000573909	0.000662345	0.00847999
mdt-15(et14) AVG	5	0.00323688	0.0154228	0.0245666	0.0423498	0.00610025	0.044156	0.0795604	0.049105	0.0231582	0.154883	0.0797355	0.104789	0.0288393	0.0453621	0.0156236	0.0718521	0.21126
mdt-15(et14) STDEV		0.00182454	0.000659812	0.000826177	0.000664421	0.000322062	0.00208151	0.00447106	0.000980556	0.00187674	0.00494866	0.00366439	0.00407048	0.00174401	0.00113167	0.00206294	0.000809962	0.00523231
mdt-15(tm2182) AVG	5	0.00978434	0.0336359	0.0556035	0.0377883	0.00971922	0.036732	0.202233	0.100852	0.0323163	0.11094	0.0135858	0.154138	0.0160503	0.0305548	0.0185733	0.0276149	0.109878
mdt-15(tm2182) STDEV		0.000489385	0.00272616	0.00254961	0.00327194	0.000710903	0.00656532	0.021826	0.003564	0.00212693	0.00518537	0.00157495	0.00789552	0.00152791	0.00337644	0.00279369	0.00388322	0.0129082
mdt-15(et14):ads-1 (wa3) AVG	5	0.00601886	0.0183222	0.0273975	0.0393085	0.00436421	0	0.103992	0.155261	0.0232386	0.109328	0.0873395	0.113945	0.0130366	0.0427053	0.0146837	0.0551971	0.185861
mdt-15(et14):ads-1 (wa3) STDEV		0.000418152	0.00132544	0.000975427	0.00143119	0.000291198	0	0.0127744	0.0070617	0.00129931	0.00375716	0.00179417	0.0079578	0.000434798	0.00095571	0.000739777	0.0027066	0.0145881
fat-1 (wa9) AVG	5	0.00632292	0.0173001	0.0384799	0.0278591	0.00773789	0.049299	0.0972998	0.0696724	0.0175994	0.155845	0.0542636	0.106	0.0236562	0.094121	0.224878	0	0
fat-1 (wa9) STDEV		0.000350466	0.000644612	0.00139365	0.000586779	0.00054974	0.00451176	0.000803204	0.000851947	0.000380701	0.00302048	0.00179904	0.00200068	0.000605896	0.00303442	0.00199859	0	0
fat-1(wa9):ads-1 (wa3) AVG	4	0.0056975	0.0114894	0.0309349	0.027344	0.0050128	0	0.0624449	0.21565	0.0145696	0.0927678	0.050456	0.082421	0.0235014	0.101835	0.263448	0	0
fat-1(wa9):ads-1 (wa3) STDEV		0.000532178	0.000333774	0.00300537	0.000574757	0.000573858	0	0.00199606	0.00285592	0.00105419	0.00405961	0.00160688	0.00117657	0.000997489	0.00300306	0.0046263	0	0
fat-4(wa14) AVG	5	0.00944331	0.019811	0.0489001	0.0249069	0.00883586	0.050662	0.104874	0.0582328	0.0171258	0.13097	0.0438905	0.0991983	0.0207693	0.0828375	0	0.27559	0
fat-4(wa14) STDEV		0.000853552	0.00179101	0.00414728	0.00133544	0.000788632	0.00683835	0.0138605	0.00121205	0.00157265	0.00167008	0.00228432	0.00469464	0.000531585	0.00300394	0	0.0114181	0
fat-4(wa14);ads-1(wa3) AVG	5	0.00790671	0.0312819	0.0319414	0.0295078	0.00474139	0.000335223	0.0695728	0.180335	0.0141215	0.082561	0.0369922	0.0763721	0.0232974	0.125412	0	0.282255	0
fat-4(wa14);ads-1(wa3) STDEV		0.00110243	0.00377972	0.00205467	0.0031188	0.000516326	0.000328133	0.0219666	0.00896776	0.00189612	0.00270002	0.00171494	0.0104712	0.000657326	0.00769468	0	0.0243416	0
fat-3(wa22) AVG	5	0.00729482	0.0194997	0.0291017	0.0315501	0.0195507	0.0431811	0.107684	0.0486278	0.0398408	0.214102	0.165218	0.115599	0.15273	0	0	0	0
fat-3(wa22) STDEV		0.000282892	0.00154374	0.000539786	0.000755793	0.000278453	0.00224978	0.00489566	0.0018556	0.000572972	0.00313112	0.00338572	0.00266164	0.00381036	0	0	0	0
fat-3(wa22):ads-1 (wa3) AVG	5	0.00999807	0.027375	0.0353158	0.0375973	0.0103385	0	0.165144	0.179571	0.0406135	0.0977622	0.158874	0.135995	0.0952058	0	0	0	0.00621025
fat-3(wa22):ads-1 (wa3) STDEV		0.000571074	0.00117085	0.00285858	0.000638238	0.00101504	0	0.00300721	0.00270983	0.0010209	0.00614982	0.0019161	0.00292928	0.00232778	0	0	0	0.000785897
abbreviations		fatty acid nomenclature x:y(n-z) x= # of carbons, y= # of double bonds, n-z = location of terminal double bonds, z carbons from the methyl end
		15:iso	13-methyltetradecanoic acid
		17:iso	15-methylhexanoic acid
		17D	cis-9,10-methylenehexadecanoic acid
		DMA	dimethylacetal- indicates C18:0 plasmalogen
		19D	cis-11,12-methylene octadecanoic acid
		20:0-18:3	sum of 20:0 and 18:3(n-6), peaks which did not resolve on our GC column

## Sheet: Fig 1-5 sterility and FA uptake
	Table S1. Fatty acid composition, uptake and sterility for Figures 1-5
	N = number of plates of 50 worms each
	Figure 1B DGLA Supplementation
	Treatment	N	% sterile	% DGLA
	0mM DGLA WT #1	5	0	0.0376
	0mM DGLA WT #2	5	0	0.0381
	0mM DGLA WT #3	5	0	0.0368
	0.2mM DGLA WT #1	5	0.868	0.1082
	0.2mM DGLA WT #2	5	0.86	0.1033
	0.2mM DGLA WT #3	5	0.832	0.1061
	0mM DGLA ads-1 #1	5	0	0.041
	0mM DGLA ads-1 #2	5	0	0.0393
	0mM DGLA ads-1 #3	5	0	0.0386
	0.2mM DGLA ads-1 #1	5	1	0.0792
	0.2mM DGLA ads-1 #2	5	1	0.0769
	0.2mM DGLA ads-1 #3	5	0.988	0.0752
	Figure 1D DGLA Supplementation
	Treatment	N	% sterile	% DGLA
	0mM DGLA WT	3	0	0.0387
	0.05mM DGLA WT	3	0	0.0715
	0.1mM DGLA WT	3	0.226667	0.0848
	0.15mM DGLA WT	3	0.506667	0.1004
	0.2mM DGLA WT	3	0.74	0.1163
	0mM DGLA ads-1	3	0	0.0445
	0.05mM DGLA ads-1	3	0.866667	0.0533
	0.1mM DGLA ads-1	3	0.986667	0.0654
	0.15mM DGLA ads-1	3	0.993333	0.0672
	0.2mM DGLA ads-1	3	1	0.0975
	0mM DGLA tmem-189	3	0	0.0397
	0.05mM DGLA tmem-189	3	0.00666667	0.0723
	0.1mM DGLA tmem-189	3	0.286667	0.0845
	0.15mM DGLA tmem-189	3	0.5	0.0991
	0.2mM DGLA tmem-189	3	0.766667	0.1012
	Figure 1F DGLA Supplementation
	Treatment	N	% sterile	% DGLA
	0mM DGLA WT #1	5	0	0.0315
	0mM DGLA WT #2	5	0	0.0319
	0mM DGLA WT #3	5	0	0.0308
	0.2mM DGLA WT #1	5	0.868	0.118
	0.2mM DGLA WT #2	5	0.892	0.1191
	0.2mM DGLA WT #3	5	0.9	0.1113
	0mM DGLA tmem-189 #1	5	0	0.0395
	0mM DGLA tmem-189 #2	5	0	0.0379
	0mM DGLA tmem-189 #3	5	0	0.0397
	0.2mM DGLA tmem-189 #1	5	0.856	0.112
	0.2mM DGLA tmem-189 #2	5	0.844	0.101
	0.2mM DGLA tmem-189 #3	5	0.86	0.115
	0mM DGLA ads-1 #1	5	0.016	0.0383
	0mM DGLA ads-1 #2	5	0.004	0.0378
	0mM DGLA ads-1 #3	5	0.016	0.0403
	0.2mM DGLA ads-1 #1	5	1	0.0912
	0.2mM DGLA ads-1 #2	5	1	0.0964
	0.2mM DGLA ads-1 #3	5	1	0.0913
	Figure 2E DGLA Supplementation
	Treatment	N	% sterile	% DGLA
	0mM DGLA WT	5	0	0.0349
	0.0125mM DGLA WT	5	0	0.0542
	0.025mM DGLA WT	5	0	0.0597
	0mM DGLA ads-1	5	0	0.0398
	0.0125mM DGLA ads-1	5	0.51	0.0477
	0.025mM DGLA ads-1	5	0.773	0.0501
	0mM DGLA fat-1	5	0	0.0833
	0.0125mM DGLA fat-1	5	0.08	0.0982
	0.025mM DGLA fat-1	5	0.16	0.1083
	0mM DGLA ads-1;fat-1	5	0.777	0.0609
	0.0125mM DGLA ads-1;fat-1	5	0.987	0.0788
	0.025mM DGLA ads-1;fat-1	5	1	0.0834
	Figure 2F DGLA Supplementation
	Treatment	N	% sterile	% DGLA
	0mM DGLA WT	5	0	0.0349
	0.0125mM DGLA WT	5	0	0.0542
	0.025mM DGLA WT	5	0	0.0597
	0mM DGLA ads-1	5	0	0.0398
	0.0125mM DGLA ads-1	5	0.51	0.0477
	0.025mM DGLA ads-1	5	0.773	0.0501
	0mM DGLA fat-4	5	0.047	0.0603
	0.0125mM DGLA fat-4	5	0.523	0.0821
	0.025mM DGLA fat-4	5	0.807	0.0896
	0mM DGLA ads-1;fat-4	5	0.263	0.0741
	0.0125mM DGLA ads-1;fat-4	5	0.733	0.0956
	0.025mM DGLA ads-1;fat-4	5	0.837	0.1045
	Figure 4A DGLA Supplementation
	Treatment	N	% sterile	% DGLA
	0mM DGLA WT	5	0	0.0356
	0.1mM DGLA WT	5	0.424	0.0751
	0.2mM DGLA WT	5	0.84	0.1394
	0mM DGLA ads-1	5	0	0.0423
	0.1mM DGLA ads-1	5	0.996	0.0676
	0.2mM DGLA ads-1	5	1	0.0997
	0mM DGLA mdt-15(tm2182)	5	0.02	0.0217
	0.1mM DGLA mdt-15(tm2182)	5	0.636	0.0736
	0.2mM DGLA mdt-15(tm2182)	5	0.94	0.1434
	0mM DGLA mdt-15(et14)	5	0	0.0414
	0.1mM DGLA mdt-15(et14)	5	0.024	0.0815
	0.2mM DGLA mdt-15(et14)	5	0.264	0.103
	0mM DGLA ads-1;mdt-15(et14)	5	0	0.0418
	0.1mM DGLA ads-1;mdt-15(et14)	5	0.52	0.0635
	0.2mM DGLA ads-1;mdt-15(et14)	5	0.808	0.0843
	Figure 5B DGLA Supplementation
	Treatment	N	% sterile	% DGLA
	0mM DGLA WT	5	0	0.0378
	0.1mM DGLA WT	5	0.46	0.0788
	0.2mM DGLA WT	5	0.864	0.1158
	0mM DGLA ads-1	5	0	0.0442
	0.1mM DGLA ads-1	5	0.992	0.0707
	0.2mM DGLA ads-1	5	1	0.0923
	0mM DGLA fat-6;fat-7	5	0	0
	0.1mM DGLA fat-6;fat-7	5	0	0.0273
	0.2mM DGLA fat-6;fat-7	5	0.036	0.0813
	Figure 3A-D DGLA_AA_EPA uptake
		N	14:0	15iso	16:0	17iso	16:1	18:0DMA	17d	18:0	18:1n-9	18:1n-7	18:2	19d	20:0-18:3	20:3	20:4	20:4n-3	20:5
	Unsupplemented WT AVE	3	0.00962112	0.0283395	0.0421234	0.0234175	0.0124973	0.024751	0.179583	0.0492723	0.0301546	0.127318	0.0320922	0.20376	0.0149485	0.0398688	0.00947843	0.0515553	0.121219
	Unsupplemented STDEV		8.34015e-05	4.99594e-05	0.000341008	9.65363e-05	0.000162773	0.00121511	0.00542663	0.000233321	0.0018786	0.000544805	0.000682311	0.00166184	0.000404772	0.000597536	0.000311201	0.0018183	0.00463871
	0.1mM DGLA WT AVE	3	0.0158449	0.038027	0.0590402	0.0203894	0.014594	0.027908	0.118015	0.0786841	0.0446866	0.0819319	0.0607225	0.157986	0.011061	0.0703476	0.0102356	0.0785734	0.111953
	0.1mM DGLA STDEV		0.000389412	0.00121915	0.00229119	0.000775441	0.000713269	0.00105794	0.00356213	0.00999331	0.0044641	0.00213282	0.000852224	0.00594203	0.000142259	0.000752848	0.000421704	0.00185723	0.00437829
	0.2mM DGLA WT AVE	3	0.0197932	0.0423038	0.0573144	0.0202349	0.0188932	0.0263551	0.104928	0.0772995	0.0550813	0.0736619	0.0656483	0.131651	0.00791601	0.103061	0.0109018	0.0911538	0.0938024
	0.2mM DGLA STDEV		0.00184678	0.00104876	0.00111411	0.000456027	0.00224399	0.00528139	0.0021884	0.00208284	0.00587316	0.00278659	0.00235257	0.00616323	0.000517892	0.0109894	0.00050834	0.00374278	0.0119187
	0.1mM AA WT AVE	3	0.0144877	0.038858	0.0597573	0.0229754	0.0138768	0.0254561	0.100072	0.0730735	0.0425548	0.0797858	0.0690005	0.173457	0.0088229	0.0338656	0.0591629	0.0465391	0.138254
	0.1mM AA WT STDEV		0.000749927	0.00209033	0.00199923	0.00172339	0.000125967	0.000542993	0.00234244	0.00159783	0.00141499	0.00155199	0.00114473	0.00350743	0.000113426	0.00129958	0.0037963	0.0015716	0.00805151
	0.2mM AA WT AVE	3	0.0127111	0.0359705	0.0571559	0.0208531	0.0144823	0.0222416	0.0818267	0.0724534	0.0430149	0.0689815	0.0734869	0.165184	0.00821137	0.0406842	0.0970637	0.0463344	0.139345
	0.2mM AA STDEV		0.00017377	0.000636652	0.00141496	0.000175215	0.000317415	0.0010947	0.0014456	0.0020912	0.000953011	0.00100672	0.000223125	0.000165613	0.000118857	0.000458855	0.000732047	0.000445754	0.0012948
	0.1mM EPA WT AVE	3	0.0126332	0.0381564	0.0520304	0.024834	0.00909374	0.0274931	0.105928	0.0682805	0.0350387	0.0856465	0.0584351	0.184835	0.0100013	0.0287544	0.00423043	0.0559511	0.198658
	0.1mM EPA WT STDEV		0.000965156	0.00199552	0.000406774	0.000411071	0.000181841	0.00129015	0.00228188	0.00302713	0.000126773	0.00464616	0.00167824	0.00745291	0.000675108	0.00068751	0.000127104	0.00224999	0.0087133
	0.2mM EPA WT AVE	3	0.0104993	0.0332963	0.0504463	0.0226027	0.00915742	0.0254104	0.0929804	0.063599	0.0341575	0.0778906	0.0632288	0.185039	0.00583368	0.027235	0.00255413	0.0590024	0.237067
	0.2mM EPA STDEV		0.000815416	0.00356613	0.00250745	0.00124236	0.00254548	0.000606942	0.00333342	0.00163905	0.00152616	0.00419504	0.00144231	0.00267666	0.000427695	0.00516069	0.000778481	0.00579398	0.0198783
	Figure 5C DGLA_AA_EPA uptake
	Treatment	N	% sterile	14:0	15iso	16:0	17iso	16:1	18:0DMA	17d	18:0	18:1n-9	18:1n-7	18:2	19d	20:0-18:3	20:3	20:4	20:4n-3	20:5
	0mM DGLA WT	5	0	0.00867455	0.0297586	0.0372586	0.0247225	0.0129402	0.0105979	0.186896	0.0523049	0.0299691	0.157933	0.0376867	0.206577	0.0136404	0.0313417	0.00731038	0.0422757	0.110113
	0.1mM DGLA WT	5	0.52	0.0202997	0.040479	0.0550191	0.0216475	0.0278363	0.0109864	0.10855	0.0695225	0.0582473	0.0990567	0.0682834	0.159258	0.00904573	0.07738	0.00993341	0.0689164	0.0955386
	0.2mM DGLA WT	5	0.88	0.0210864	0.0407437	0.0543129	0.0198532	0.0270878	0.0126293	0.0934476	0.0703972	0.0568513	0.0868062	0.0649822	0.140514	0.00696753	0.122753	0.0115349	0.0858014	0.0842313
	0.1mM OA WT	5	0	0.00844632	0.0336672	0.0413244	0.0303006	0.0137108	0.0169842	0.108954	0.0566248	0.0412419	0.0952446	0.176114	0.15998	0.0150684	0.0312808	0.00694143	0.0477515	0.116365
	0.1mM DGLA/0.1mM OA WT	5	0	0.0086539	0.0349632	0.0446166	0.0302521	0.0162103	0.0148037	0.0902714	0.0549588	0.0436567	0.0876681	0.185376	0.156649	0.0135652	0.0452503	0.00727107	0.058281	0.107552
	0.2mM DGLA/0.1mM OA WT	5	0.05	0.0107338	0.0365427	0.0469331	0.0295323	0.0190244	0.017506	0.0832896	0.0591538	0.039708	0.0852676	0.164696	0.142778	0.0102789	0.0656082	0.00732911	0.0759569	0.105662
	0.1mM VA WT	5	0	0.00923042	0.0304136	0.0317479	0.0233885	0.0112862	0.0131738	0.167334	0.043525	0.0259106	0.171093	0.0306567	0.23244	0.0141126	0.0324739	0.00826489	0.0419356	0.113013
	0.1mM DGLA/0.1mM VA WT	5	0	0.0105505	0.0323126	0.0371121	0.0231802	0.0123585	0.0158042	0.144842	0.0484194	0.0287208	0.140723	0.0414515	0.239136	0.0122184	0.0441385	0.00869792	0.0528689	0.107466
	0.2mM DGLA/0.1mM VA WT	5	0.13	0.0113182	0.0328623	0.0380373	0.0200873	0.0230568	0.0158991	0.111256	0.0620405	0.0316083	0.160159	0.0397421	0.202044	0.00914651	0.0613683	0.00994574	0.0665399	0.104889
	0mM DGLA ads-1	5	0	0.00993814	0.0296768	0.0318839	0.0281023	0.00692016	0	0.15481	0.157277	0.0211781	0.117269	0.0286444	0.185986	0.0156393	0.0351576	0.0107109	0.0417792	0.125027
	0.1mM DGLA ads-1	5	0.92	0.0260204	0.0466514	0.0556485	0.0251136	0.0125448	0	0.0868943	0.224079	0.0417147	0.0636617	0.066739	0.133335	0.00892404	0.0512343	0.0116621	0.044406	0.101372
	0.2mM DGLA ads-1	5	1	0.0259175	0.0460627	0.0556639	0.0220507	0.00824393	0	0.0767867	0.219304	0.0411686	0.0467595	0.0625202	0.138077	0.00739171	0.0888228	0.0139876	0.0605256	0.0867177
	0.1mM OA ads-1	5	0	0.00916525	0.0326707	0.0382768	0.0327507	0.00545745	0	0.0968834	0.165021	0.0349004	0.0599414	0.148344	0.143941	0.0152208	0.0363533	0.00919353	0.0467522	0.125129
	0.1mM DGLA/0.1mM OA ads-1	5	0.14	0.0143579	0.0406016	0.0439844	0.0324764	0.00600003	0	0.0686812	0.186602	0.0363492	0.0494409	0.160484	0.128435	0.0116899	0.0370978	0.00868936	0.0466704	0.12844
	0.2mM DGLA/0.1mM OA ads-1	5	0.54	0.0202389	0.0462006	0.0521664	0.0306345	0.00804323	0	0.0617816	0.20374	0.0446661	0.0411	0.157568	0.119951	0.00905626	0.0447449	0.00919948	0.0453183	0.105592
	0.1mM VA ads-1	5	0	0.00866271	0.0264757	0.0284979	0.0267035	0.00616503	0	0.132506	0.156591	0.0159375	0.130371	0.0209516	0.213986	0.0153285	0.0366377	0.0121388	0.0427433	0.126304
	0.1mM DGLA/0.1mM VA ads-1	5	0.12	0.013021	0.0315917	0.0338499	0.0240487	0.00643965	0	0.108683	0.175988	0.0206903	0.100437	0.0383071	0.2045	0.0126755	0.0403121	0.0115524	0.0472956	0.130608
	0.2mM DGLA/0.1mM VA ads-1	5	0.56	0.0212363	0.0407739	0.0442466	0.0232727	0.00753945	0	0.0936949	0.194387	0.0319978	0.0758975	0.0572546	0.193478	0.00780028	0.0509358	0.0118747	0.045944	0.0996664
	abbreviations	fatty acid nomenclature x:y(n-z) x= # of carbons, y= # of double bonds, n-z = location of terminal double bonds, z carbons from the methyl end
		15:iso		13-methyltetradecanoic acid
		17:iso		15-methylhexanoic acid
		17D		cis-9,10-methylenehexadecanoic acid
		DMA		dimethylacetal
		19D		cis-11,12-methylene octadecanoic acid
		20:0-18:3		sum of 20:0 and 18:3(n-6), peaks which did not resolve on our GC column
