# Supplementary material for: Ether lipid deficiency disrupts lipid homeostasis leading to ferroptosis sensitivity
Source: PLoS Genet. 2022 Sep 30;18(9):e1010436. doi: 10.1371/journal.pgen.1010436 (PMC9555615; doi:10.1371/journal.pgen.1010436)
Supplement: S2 Table — (XLSX) [file pgen.1010436.s002.xlsx]

## Sheet: Stat. analysis DGLA_MDA RT-qPCR
Table S2. Statistical Analysis for Figures 1-5 Fatty acid assays, MDA, and RT-qPCR
	Figure 1A Two-Way ANOVA with Tukey's Multiple Comparisons Test
	Tukey's multiple comparisons test	Mean Diff.	95% CI of diff.	Significant?	Summary	Adjusted P Value
	WT:0mM TBHP vs. WT:15mM TBHP	-1.779	-3.080 to -0.4786	Yes	*	0.0101
	WT:0mM TBHP vs. ads-1 :0mM TBHP	0.007667	-1.293 to 1.308	No	ns	> 0.9999
	WT:0mM TBHP vs. ads-1 :15mM TBHP	-6.409	-7.709 to -5.108	Yes	****	< 0.0001
	WT:15mM TBHP vs. ads-1 :0mM TBHP	1.787	0.4863 to 3.088	Yes	**	0.0098
	WT:15mM TBHP vs. ads-1 :15mM TBHP	-4.629	-5.930 to -3.329	Yes	****	< 0.0001
	ads-1 :0mM TBHP vs. ads-1 :15mM TBHP	-6.416	-7.717 to -5.116	Yes	****	< 0.0001
	Figure 1B Two-Way ANOVA with Tukey's Multiple Comparisons Test
	Tukey's multiple comparisons test	Mean Diff.	95% CI of diff.	Significant?	Summary	Adjusted P Value
	WT:0mM DGLA vs. WT:0.2mM DGLA	-2.209	-3.603 to -0.8152	Yes	**	0.0042
	WT:0mM DGLA vs. ads-1 :0mM DGLA	-0.049	-1.443 to 1.345	No	ns	0.9994
	WT:0mM DGLA vs. ads-1 :0.2mM DGLA	-3.929	-5.323 to -2.535	Yes	****	< 0.0001
	WT:0.2mM DGLA vs. ads-1 :0mM DGLA	2.16	0.7662 to 3.554	Yes	**	0.0048
	WT:0.2mM DGLA vs. ads-1 :0.2mM DGLA	-1.72	-3.114 to -0.3256	Yes	*	0.0178
	ads-1 :0mM DGLA vs. ads-1 :0.2mM DGLA	-3.88	-5.274 to -2.486	Yes	****	< 0.0001
	Figure 1D Two-Way ANOVA with Tukey's Multiple Comparisons Test
	Tukey's multiple comparisons test	Mean Diff.	95% CI of diff.	Significant?	Summary	Adjusted P Value
	0mM :WT vs. 0mM :tmem-189	0	-12.46 to 12.46	No	ns	> 0.9999
	0mM :WT vs. 0mM :ads-1	0	-12.46 to 12.46	No	ns	> 0.9999
	0mM :WT vs. 0.05mM:WT	0	-12.46 to 12.46	No	ns	> 0.9999
	0mM :WT vs. 0.05mM:tmem-189	0	-12.46 to 12.46	No	ns	> 0.9999
	0mM :WT vs. 0.05mM:ads-1	-86.67	-99.13 to -74.20	Yes	****	< 0.0001
	0mM :WT vs. 0.1mM :WT	-22.67	-35.13 to -10.20	Yes	****	< 0.0001
	0mM :WT vs. 0.1mM :tmem-189	-28.67	-41.13 to -16.20	Yes	****	< 0.0001
	0mM :WT vs. 0.1mM :ads-1	-98.67	-111.1 to -86.20	Yes	****	< 0.0001
	0mM :WT vs. 0.15mM :WT	-50.67	-63.13 to -38.20	Yes	****	< 0.0001
	0mM :WT vs. 0.15mM :tmem-189	-50	-62.46 to -37.54	Yes	****	< 0.0001
	0mM :WT vs. 0.15mM :ads-1	-99.33	-111.8 to -86.87	Yes	****	< 0.0001
	0mM :WT vs. 0.2mM:WT	-74	-86.46 to -61.54	Yes	****	< 0.0001
	0mM :WT vs. 0.2mM:tmem-189	-76.67	-89.13 to -64.20	Yes	****	< 0.0001
	0mM :WT vs. 0.2mM:ads-1	-100	-112.5 to -87.54	Yes	****	< 0.0001
	0mM :tmem-189 vs. 0mM :ads-1	0	-12.46 to 12.46	No	ns	> 0.9999
	0mM :tmem-189 vs. 0.05mM:WT	0	-12.46 to 12.46	No	ns	> 0.9999
	0mM :tmem-189 vs. 0.05mM:tmem-189	0	-12.46 to 12.46	No	ns	> 0.9999
	0mM :tmem-189 vs. 0.05mM:ads-1	-86.67	-99.13 to -74.20	Yes	****	< 0.0001
	0mM :tmem-189 vs. 0.1mM :WT	-22.67	-35.13 to -10.20	Yes	****	< 0.0001
	0mM :tmem-189 vs. 0.1mM :tmem-189	-28.67	-41.13 to -16.20	Yes	****	< 0.0001
	0mM :tmem-189 vs. 0.1mM :ads-1	-98.67	-111.1 to -86.20	Yes	****	< 0.0001
	0mM :tmem-189 vs. 0.15mM :WT	-50.67	-63.13 to -38.20	Yes	****	< 0.0001
	0mM :tmem-189 vs. 0.15mM :tmem-189	-50	-62.46 to -37.54	Yes	****	< 0.0001
	0mM :tmem-189 vs. 0.15mM :ads-1	-99.33	-111.8 to -86.87	Yes	****	< 0.0001
	0mM :tmem-189 vs. 0.2mM:WT	-74	-86.46 to -61.54	Yes	****	< 0.0001
	0mM :tmem-189 vs. 0.2mM:tmem-189	-76.67	-89.13 to -64.20	Yes	****	< 0.0001
	0mM :tmem-189 vs. 0.2mM:ads-1	-100	-112.5 to -87.54	Yes	****	< 0.0001
	0mM :ads-1 vs. 0.05mM:WT	0	-12.46 to 12.46	No	ns	> 0.9999
	0mM :ads-1 vs. 0.05mM:tmem-189	0	-12.46 to 12.46	No	ns	> 0.9999
	0mM :ads-1 vs. 0.05mM:ads-1	-86.67	-99.13 to -74.20	Yes	****	< 0.0001
	0mM :ads-1 vs. 0.1mM :WT	-22.67	-35.13 to -10.20	Yes	****	< 0.0001
	0mM :ads-1 vs. 0.1mM :tmem-189	-28.67	-41.13 to -16.20	Yes	****	< 0.0001
	0mM :ads-1 vs. 0.1mM :ads-1	-98.67	-111.1 to -86.20	Yes	****	< 0.0001
	0mM :ads-1 vs. 0.15mM :WT	-50.67	-63.13 to -38.20	Yes	****	< 0.0001
	0mM :ads-1 vs. 0.15mM :tmem-189	-50	-62.46 to -37.54	Yes	****	< 0.0001
	0mM :ads-1 vs. 0.15mM :ads-1	-99.33	-111.8 to -86.87	Yes	****	< 0.0001
	0mM :ads-1 vs. 0.2mM:WT	-74	-86.46 to -61.54	Yes	****	< 0.0001
	0mM :ads-1 vs. 0.2mM:tmem-189	-76.67	-89.13 to -64.20	Yes	****	< 0.0001
	0mM :ads-1 vs. 0.2mM:ads-1	-100	-112.5 to -87.54	Yes	****	< 0.0001
	0.05mM:WT vs. 0.05mM:tmem-189	0	-12.46 to 12.46	No	ns	> 0.9999
	0.05mM:WT vs. 0.05mM:ads-1	-86.67	-99.13 to -74.20	Yes	****	< 0.0001
	0.05mM:WT vs. 0.1mM :WT	-22.67	-35.13 to -10.20	Yes	****	< 0.0001
	0.05mM:WT vs. 0.1mM :tmem-189	-28.67	-41.13 to -16.20	Yes	****	< 0.0001
	0.05mM:WT vs. 0.1mM :ads-1	-98.67	-111.1 to -86.20	Yes	****	< 0.0001
	0.05mM:WT vs. 0.15mM :WT	-50.67	-63.13 to -38.20	Yes	****	< 0.0001
	0.05mM:WT vs. 0.15mM :tmem-189	-50	-62.46 to -37.54	Yes	****	< 0.0001
	0.05mM:WT vs. 0.15mM :ads-1	-99.33	-111.8 to -86.87	Yes	****	< 0.0001
	0.05mM:WT vs. 0.2mM:WT	-74	-86.46 to -61.54	Yes	****	< 0.0001
	0.05mM:WT vs. 0.2mM:tmem-189	-76.67	-89.13 to -64.20	Yes	****	< 0.0001
	0.05mM:WT vs. 0.2mM:ads-1	-100	-112.5 to -87.54	Yes	****	< 0.0001
	0.05mM:tmem-189 vs. 0.05mM:ads-1	-86.67	-99.13 to -74.20	Yes	****	< 0.0001
	0.05mM:tmem-189 vs. 0.1mM :WT	-22.67	-35.13 to -10.20	Yes	****	< 0.0001
	0.05mM:tmem-189 vs. 0.1mM :tmem-189	-28.67	-41.13 to -16.20	Yes	****	< 0.0001
	0.05mM:tmem-189 vs. 0.1mM :ads-1	-98.67	-111.1 to -86.20	Yes	****	< 0.0001
	0.05mM:tmem-189 vs. 0.15mM :WT	-50.67	-63.13 to -38.20	Yes	****	< 0.0001
	0.05mM:tmem-189 vs. 0.15mM :tmem-189	-50	-62.46 to -37.54	Yes	****	< 0.0001
	0.05mM:tmem-189 vs. 0.15mM :ads-1	-99.33	-111.8 to -86.87	Yes	****	< 0.0001
	0.05mM:tmem-189 vs. 0.2mM:WT	-74	-86.46 to -61.54	Yes	****	< 0.0001
	0.05mM:tmem-189 vs. 0.2mM:tmem-189	-76.67	-89.13 to -64.20	Yes	****	< 0.0001
	0.05mM:tmem-189 vs. 0.2mM:ads-1	-100	-112.5 to -87.54	Yes	****	< 0.0001
	0.05mM:ads-1 vs. 0.1mM :WT	64	51.54 to 76.46	Yes	****	< 0.0001
	0.05mM:ads-1 vs. 0.1mM :tmem-189	58	45.54 to 70.46	Yes	****	< 0.0001
	0.05mM:ads-1 vs. 0.1mM :ads-1	-12	-24.46 to 0.4622	No	ns	0.0682
	0.05mM:ads-1 vs. 0.15mM :WT	36	23.54 to 48.46	Yes	****	< 0.0001
	0.05mM:ads-1 vs. 0.15mM :tmem-189	36.67	24.20 to 49.13	Yes	****	< 0.0001
	0.05mM:ads-1 vs. 0.15mM :ads-1	-12.67	-25.13 to -0.2044	Yes	*	0.0434
	0.05mM:ads-1 vs. 0.2mM:WT	12.67	0.2044 to 25.13	Yes	*	0.0434
	0.05mM:ads-1 vs. 0.2mM:tmem-189	10	-2.462 to 22.46	No	ns	0.2276
	0.05mM:ads-1 vs. 0.2mM:ads-1	-13.33	-25.80 to -0.8711	Yes	*	0.0272
	0.1mM :WT vs. 0.1mM :tmem-189	-6	-18.46 to 6.462	No	ns	0.8905
	0.1mM :WT vs. 0.1mM :ads-1	-76	-88.46 to -63.54	Yes	****	< 0.0001
	0.1mM :WT vs. 0.15mM :WT	-28	-40.46 to -15.54	Yes	****	< 0.0001
	0.1mM :WT vs. 0.15mM :tmem-189	-27.33	-39.80 to -14.87	Yes	****	< 0.0001
	0.1mM :WT vs. 0.15mM :ads-1	-76.67	-89.13 to -64.20	Yes	****	< 0.0001
	0.1mM :WT vs. 0.2mM:WT	-51.33	-63.80 to -38.87	Yes	****	< 0.0001
	0.1mM :WT vs. 0.2mM:tmem-189	-54	-66.46 to -41.54	Yes	****	< 0.0001
	0.1mM :WT vs. 0.2mM:ads-1	-77.33	-89.80 to -64.87	Yes	****	< 0.0001
	0.1mM :tmem-189 vs. 0.1mM :ads-1	-70	-82.46 to -57.54	Yes	****	< 0.0001
	0.1mM :tmem-189 vs. 0.15mM :WT	-22	-34.46 to -9.538	Yes	****	< 0.0001
	0.1mM :tmem-189 vs. 0.15mM :tmem-189	-21.33	-33.80 to -8.871	Yes	****	< 0.0001
	0.1mM :tmem-189 vs. 0.15mM :ads-1	-70.67	-83.13 to -58.20	Yes	****	< 0.0001
	0.1mM :tmem-189 vs. 0.2mM:WT	-45.33	-57.80 to -32.87	Yes	****	< 0.0001
	0.1mM :tmem-189 vs. 0.2mM:tmem-189	-48	-60.46 to -35.54	Yes	****	< 0.0001
	0.1mM :tmem-189 vs. 0.2mM:ads-1	-71.33	-83.80 to -58.87	Yes	****	< 0.0001
	0.1mM :ads-1 vs. 0.15mM :WT	48	35.54 to 60.46	Yes	****	< 0.0001
	0.1mM :ads-1 vs. 0.15mM :tmem-189	48.67	36.20 to 61.13	Yes	****	< 0.0001
	0.1mM :ads-1 vs. 0.15mM :ads-1	-0.6667	-13.13 to 11.80	No	ns	> 0.9999
	0.1mM :ads-1 vs. 0.2mM:WT	24.67	12.20 to 37.13	Yes	****	< 0.0001
	0.1mM :ads-1 vs. 0.2mM:tmem-189	22	9.538 to 34.46	Yes	****	< 0.0001
	0.1mM :ads-1 vs. 0.2mM:ads-1	-1.333	-13.80 to 11.13	No	ns	> 0.9999
	0.15mM :WT vs. 0.15mM :tmem-189	0.6667	-11.80 to 13.13	No	ns	> 0.9999
	0.15mM :WT vs. 0.15mM :ads-1	-48.67	-61.13 to -36.20	Yes	****	< 0.0001
	0.15mM :WT vs. 0.2mM:WT	-23.33	-35.80 to -10.87	Yes	****	< 0.0001
	0.15mM :WT vs. 0.2mM:tmem-189	-26	-38.46 to -13.54	Yes	****	< 0.0001
	0.15mM :WT vs. 0.2mM:ads-1	-49.33	-61.80 to -36.87	Yes	****	< 0.0001
	0.15mM :tmem-189 vs. 0.15mM :ads-1	-49.33	-61.80 to -36.87	Yes	****	< 0.0001
	0.15mM :tmem-189 vs. 0.2mM:WT	-24	-36.46 to -11.54	Yes	****	< 0.0001
	0.15mM :tmem-189 vs. 0.2mM:tmem-189	-26.67	-39.13 to -14.20	Yes	****	< 0.0001
	0.15mM :tmem-189 vs. 0.2mM:ads-1	-50	-62.46 to -37.54	Yes	****	< 0.0001
	0.15mM :ads-1 vs. 0.2mM:WT	25.33	12.87 to 37.80	Yes	****	< 0.0001
	0.15mM :ads-1 vs. 0.2mM:tmem-189	22.67	10.20 to 35.13	Yes	****	< 0.0001
	0.15mM :ads-1 vs. 0.2mM:ads-1	-0.6667	-13.13 to 11.80	No	ns	> 0.9999
	0.2mM:WT vs. 0.2mM:tmem-189	-2.667	-15.13 to 9.796	No	ns	> 0.9999
	0.2mM:WT vs. 0.2mM:ads-1	-26	-38.46 to -13.54	Yes	****	< 0.0001
	0.2mM:tmem-189 vs. 0.2mM:ads-1	-23.33	-35.80 to -10.87	Yes	****	< 0.0001
	Figure 1F Two-Way ANOVA with Tukey's Multiple Comparisons Test
	Tukey's multiple comparisons test	Mean Diff.	95% CI of diff.	Significant?	Summary	Adjusted P Value
	WT:0mM DGLA vs. WT:0.2mM DGLA	-1.103	-1.946 to -0.2602	Yes	**	0.0087
	WT:0mM DGLA vs. tmem-189:0mM DGLA	0.2114	-0.6314 to 1.054	No	ns	0.9532
	WT:0mM DGLA vs. tmem-189:0.2mM DGLA	-1.232	-2.074 to -0.3888	Yes	**	0.0038
	WT:0mM DGLA vs. ads-1:0mM DGLA	-0.002979	-0.8458 to 0.8398	No	ns	> 0.9999
	WT:0mM DGLA vs. ads-1:0.2mM DGLA	-2.803	-3.646 to -1.960	Yes	****	< 0.0001
	WT:0.2mM DGLA vs. tmem-189:0mM DGLA	1.314	0.4716 to 2.157	Yes	**	0.0022
	WT:0.2mM DGLA vs. tmem-189:0.2mM DGLA	-0.1286	-0.9714 to 0.7142	No	ns	0.9946
	WT:0.2mM DGLA vs. ads-1:0mM DGLA	1.1	0.2572 to 1.943	Yes	**	0.0089
	WT:0.2mM DGLA vs. ads-1:0.2mM DGLA	-1.7	-2.543 to -0.8573	Yes	***	0.0002
	tmem-189:0mM DGLA vs. tmem-189:0.2mM DGLA	-1.443	-2.286 to -0.6002	Yes	***	0.001
	tmem-189:0mM DGLA vs. ads-1:0mM DGLA	-0.2144	-1.057 to 0.6284	No	ns	0.9505
	tmem-189:0mM DGLA vs. ads-1:0.2mM DGLA	-3.015	-3.857 to -2.172	Yes	****	< 0.0001
	tmem-189:0.2mM DGLA vs. ads-1:0mM DGLA	1.229	0.3858 to 2.071	Yes	**	0.0038
	tmem-189:0.2mM DGLA vs. ads-1:0.2mM DGLA	-1.572	-2.414 to -0.7287	Yes	***	0.0005
	ads-1:0mM DGLA vs. ads-1:0.2mM DGLA	-2.8	-3.643 to -1.957	Yes	****	< 0.0001
	Figure 1G Two-Way ANOVA with Tukey's Multiple Comparisons Test
	Tukey's multiple comparisons test	Mean Diff.	95% CI of diff.	Significant?	Summary	Adjusted P Value
	WT:0mM TBHP vs. WT:15mM TBHP	-1.042	-1.518 to -0.5658	Yes	***	0.0001
	WT:0mM TBHP vs. tmem-189:0mM TBHP	0.2175	-0.2584 to 0.6934	No	ns	0.6506
	WT:0mM TBHP vs. tmem-189:15mM TBHP	-0.6177	-1.094 to -0.1418	Yes	**	0.0093
	WT:0mM TBHP vs. ads-1:0mM TBHP	-0.5181	-0.9940 to -0.04222	Yes	*	0.0303
	WT:0mM TBHP vs. ads-1:15mM TBHP	-2.199	-2.675 to -1.723	Yes	****	< 0.0001
	WT:15mM TBHP vs. tmem-189:0mM TBHP	1.259	0.7833 to 1.735	Yes	****	< 0.0001
	WT:15mM TBHP vs. tmem-189:15mM TBHP	0.424	-0.05186 to 0.8999	No	ns	0.0916
	WT:15mM TBHP vs. ads-1:0mM TBHP	0.5236	0.04771 to 0.9995	Yes	*	0.0284
	WT:15mM TBHP vs. ads-1:15mM TBHP	-1.157	-1.633 to -0.6816	Yes	****	< 0.0001
	tmem-189:0mM TBHP vs. tmem-189:15mM TBHP	-0.8352	-1.311 to -0.3593	Yes	***	0.0008
	tmem-189:0mM TBHP vs. ads-1:0mM TBHP	-0.7356	-1.211 to -0.2597	Yes	**	0.0024
	tmem-189:0mM TBHP vs. ads-1:15mM TBHP	-2.417	-2.893 to -1.941	Yes	****	< 0.0001
	tmem-189:15mM TBHP vs. ads-1:0mM TBHP	0.09957	-0.3763 to 0.5754	No	ns	0.978
	tmem-189:15mM TBHP vs. ads-1:15mM TBHP	-1.581	-2.057 to -1.106	Yes	****	< 0.0001
	ads-1:0mM TBHP vs. ads-1:15mM TBHP	-1.681	-2.157 to -1.205	Yes	****	< 0.0001
	Figure 2E Two-Way ANOVA with Tukey's Multiple Comparisons Test
	Tukey's multiple comparisons test	Mean Diff.	95% CI of diff.	Significant?	Summary	Adjusted P Value
	0mM :WT vs. 0mM :ads-1	0	-13.40 to 13.40	No	ns	> 0.9999
	0mM :WT vs. 0mM :fat-1	0	-13.40 to 13.40	No	ns	> 0.9999
	0mM :WT vs. 0mM :ads-1;fat-1	-77.67	-91.07 to -64.27	Yes	****	< 0.0001
	0mM :WT vs. 0.0125mM:WT	0	-13.40 to 13.40	No	ns	> 0.9999
	0mM :WT vs. 0.0125mM:ads-1	-51	-64.40 to -37.60	Yes	****	< 0.0001
	0mM :WT vs. 0.0125mM:fat-1	-8	-21.40 to 5.401	No	ns	0.6719
	0mM :WT vs. 0.0125mM:ads-1;fat-1	-98.67	-112.1 to -85.27	Yes	****	< 0.0001
	0mM :WT vs. 0.025mM :WT	0	-13.40 to 13.40	No	ns	> 0.9999
	0mM :WT vs. 0.025mM :ads-1	-77.33	-90.73 to -63.93	Yes	****	< 0.0001
	0mM :WT vs. 0.025mM :fat-1	-16	-29.40 to -2.599	Yes	**	0.0073
	0mM :WT vs. 0.025mM :ads-1;fat-1	-100	-113.4 to -86.60	Yes	****	< 0.0001
	0mM :ads-1 vs. 0mM :fat-1	0	-13.40 to 13.40	No	ns	> 0.9999
	0mM :ads-1 vs. 0mM :ads-1;fat-1	-77.67	-91.07 to -64.27	Yes	****	< 0.0001
	0mM :ads-1 vs. 0.0125mM:WT	0	-13.40 to 13.40	No	ns	> 0.9999
	0mM :ads-1 vs. 0.0125mM:ads-1	-51	-64.40 to -37.60	Yes	****	< 0.0001
	0mM :ads-1 vs. 0.0125mM:fat-1	-8	-21.40 to 5.401	No	ns	0.6719
	0mM :ads-1 vs. 0.0125mM:ads-1;fat-1	-98.67	-112.1 to -85.27	Yes	****	< 0.0001
	0mM :ads-1 vs. 0.025mM :WT	0	-13.40 to 13.40	No	ns	> 0.9999
	0mM :ads-1 vs. 0.025mM :ads-1	-77.33	-90.73 to -63.93	Yes	****	< 0.0001
	0mM :ads-1 vs. 0.025mM :fat-1	-16	-29.40 to -2.599	Yes	**	0.0073
	0mM :ads-1 vs. 0.025mM :ads-1;fat-1	-100	-113.4 to -86.60	Yes	****	< 0.0001
	0mM :fat-1 vs. 0mM :ads-1;fat-1	-77.67	-91.07 to -64.27	Yes	****	< 0.0001
	0mM :fat-1 vs. 0.0125mM:WT	0	-13.40 to 13.40	No	ns	> 0.9999
	0mM :fat-1 vs. 0.0125mM:ads-1	-51	-64.40 to -37.60	Yes	****	< 0.0001
	0mM :fat-1 vs. 0.0125mM:fat-1	-8	-21.40 to 5.401	No	ns	0.6719
	0mM :fat-1 vs. 0.0125mM:ads-1;fat-1	-98.67	-112.1 to -85.27	Yes	****	< 0.0001
	0mM :fat-1 vs. 0.025mM :WT	0	-13.40 to 13.40	No	ns	> 0.9999
	0mM :fat-1 vs. 0.025mM :ads-1	-77.33	-90.73 to -63.93	Yes	****	< 0.0001
	0mM :fat-1 vs. 0.025mM :fat-1	-16	-29.40 to -2.599	Yes	**	0.0073
	0mM :fat-1 vs. 0.025mM :ads-1;fat-1	-100	-113.4 to -86.60	Yes	****	< 0.0001
	0mM :ads-1;fat-1 vs. 0.0125mM:WT	77.67	64.27 to 91.07	Yes	****	< 0.0001
	0mM :ads-1;fat-1 vs. 0.0125mM:ads-1	26.67	13.27 to 40.07	Yes	****	< 0.0001
	0mM :ads-1;fat-1 vs. 0.0125mM:fat-1	69.67	56.27 to 83.07	Yes	****	< 0.0001
	0mM :ads-1;fat-1 vs. 0.0125mM:ads-1;fat-1	-21	-34.40 to -7.599	Yes	****	< 0.0001
	0mM :ads-1;fat-1 vs. 0.025mM :WT	77.67	64.27 to 91.07	Yes	****	< 0.0001
	0mM :ads-1;fat-1 vs. 0.025mM :ads-1	0.3333	-13.07 to 13.73	No	ns	> 0.9999
	0mM :ads-1;fat-1 vs. 0.025mM :fat-1	61.67	48.27 to 75.07	Yes	****	< 0.0001
	0mM :ads-1;fat-1 vs. 0.025mM :ads-1;fat-1	-22.33	-35.73 to -8.933	Yes	****	< 0.0001
	0.0125mM:WT vs. 0.0125mM:ads-1	-51	-64.40 to -37.60	Yes	****	< 0.0001
	0.0125mM:WT vs. 0.0125mM:fat-1	-8	-21.40 to 5.401	No	ns	0.6719
	0.0125mM:WT vs. 0.0125mM:ads-1;fat-1	-98.67	-112.1 to -85.27	Yes	****	< 0.0001
	0.0125mM:WT vs. 0.025mM :WT	0	-13.40 to 13.40	No	ns	> 0.9999
	0.0125mM:WT vs. 0.025mM :ads-1	-77.33	-90.73 to -63.93	Yes	****	< 0.0001
	0.0125mM:WT vs. 0.025mM :fat-1	-16	-29.40 to -2.599	Yes	**	0.0073
	0.0125mM:WT vs. 0.025mM :ads-1;fat-1	-100	-113.4 to -86.60	Yes	****	< 0.0001
	0.0125mM:ads-1 vs. 0.0125mM:fat-1	43	29.60 to 56.40	Yes	****	< 0.0001
	0.0125mM:ads-1 vs. 0.0125mM:ads-1;fat-1	-47.67	-61.07 to -34.27	Yes	****	< 0.0001
	0.0125mM:ads-1 vs. 0.025mM :WT	51	37.60 to 64.40	Yes	****	< 0.0001
	0.0125mM:ads-1 vs. 0.025mM :ads-1	-26.33	-39.73 to -12.93	Yes	****	< 0.0001
	0.0125mM:ads-1 vs. 0.025mM :fat-1	35	21.60 to 48.40	Yes	****	< 0.0001
	0.0125mM:ads-1 vs. 0.025mM :ads-1;fat-1	-49	-62.40 to -35.60	Yes	****	< 0.0001
	0.0125mM:fat-1 vs. 0.0125mM:ads-1;fat-1	-90.67	-104.1 to -77.27	Yes	****	< 0.0001
	0.0125mM:fat-1 vs. 0.025mM :WT	8	-5.401 to 21.40	No	ns	0.6719
	0.0125mM:fat-1 vs. 0.025mM :ads-1	-69.33	-82.73 to -55.93	Yes	****	< 0.0001
	0.0125mM:fat-1 vs. 0.025mM :fat-1	-8	-21.40 to 5.401	No	ns	0.6719
	0.0125mM:fat-1 vs. 0.025mM :ads-1;fat-1	-92	-105.4 to -78.60	Yes	****	< 0.0001
	0.0125mM:ads-1;fat-1 vs. 0.025mM :WT	98.67	85.27 to 112.1	Yes	****	< 0.0001
	0.0125mM:ads-1;fat-1 vs. 0.025mM :ads-1	21.33	7.933 to 34.73	Yes	****	< 0.0001
	0.0125mM:ads-1;fat-1 vs. 0.025mM :fat-1	82.67	69.27 to 96.07	Yes	****	< 0.0001
	0.0125mM:ads-1;fat-1 vs. 0.025mM :ads-1;fat-1	-1.333	-14.73 to 12.07	No	ns	> 0.9999
	0.025mM :WT vs. 0.025mM :ads-1	-77.33	-90.73 to -63.93	Yes	****	< 0.0001
	0.025mM :WT vs. 0.025mM :fat-1	-16	-29.40 to -2.599	Yes	**	0.0073
	0.025mM :WT vs. 0.025mM :ads-1;fat-1	-100	-113.4 to -86.60	Yes	****	< 0.0001
	0.025mM :ads-1 vs. 0.025mM :fat-1	61.33	47.93 to 74.73	Yes	****	< 0.0001
	0.025mM :ads-1 vs. 0.025mM :ads-1;fat-1	-22.67	-36.07 to -9.266	Yes	****	< 0.0001
	0.025mM :fat-1 vs. 0.025mM :ads-1;fat-1	-84	-97.40 to -70.60	Yes	****	< 0.0001
	Figure 2F Two-Way ANOVA with Tukey's Multiple Comparisons Test
	Tukey's multiple comparisons test	Mean Diff.	95% CI of diff.	Significant?	Summary	Adjusted P Value
	0mM :WT vs. 0mM :ads-1	0	-15.63 to 15.63	No	ns	> 0.9999
	0mM :WT vs. 0mM :fat-4	-4.667	-20.30 to 10.97	No	ns	0.9968
	0mM :WT vs. 0mM :ads-1;fat-4	-26.33	-41.97 to -10.70	Yes	****	< 0.0001
	0mM :WT vs. 0.0125mM:WT	0	-15.63 to 15.63	No	ns	> 0.9999
	0mM :WT vs. 0.0125mM:ads-1	-51	-66.63 to -35.37	Yes	****	< 0.0001
	0mM :WT vs. 0.0125mM:fat-4	-52.33	-67.97 to -36.70	Yes	****	< 0.0001
	0mM :WT vs. 0.0125mM:ads-1;fat-4	-73.33	-88.97 to -57.70	Yes	****	< 0.0001
	0mM :WT vs. 0.025mM :WT	0	-15.63 to 15.63	No	ns	> 0.9999
	0mM :WT vs. 0.025mM :ads-1	-77.33	-92.97 to -61.70	Yes	****	< 0.0001
	0mM :WT vs. 0.025mM :fat-4	-80.67	-96.30 to -65.03	Yes	****	< 0.0001
	0mM :WT vs. 0.025mM :ads-1;fat-4	-83.67	-99.30 to -68.03	Yes	****	< 0.0001
	0mM :ads-1 vs. 0mM :fat-4	-4.667	-20.30 to 10.97	No	ns	0.9968
	0mM :ads-1 vs. 0mM :ads-1;fat-4	-26.33	-41.97 to -10.70	Yes	****	< 0.0001
	0mM :ads-1 vs. 0.0125mM:WT	0	-15.63 to 15.63	No	ns	> 0.9999
	0mM :ads-1 vs. 0.0125mM:ads-1	-51	-66.63 to -35.37	Yes	****	< 0.0001
	0mM :ads-1 vs. 0.0125mM:fat-4	-52.33	-67.97 to -36.70	Yes	****	< 0.0001
	0mM :ads-1 vs. 0.0125mM:ads-1;fat-4	-73.33	-88.97 to -57.70	Yes	****	< 0.0001
	0mM :ads-1 vs. 0.025mM :WT	0	-15.63 to 15.63	No	ns	> 0.9999
	0mM :ads-1 vs. 0.025mM :ads-1	-77.33	-92.97 to -61.70	Yes	****	< 0.0001
	0mM :ads-1 vs. 0.025mM :fat-4	-80.67	-96.30 to -65.03	Yes	****	< 0.0001
	0mM :ads-1 vs. 0.025mM :ads-1;fat-4	-83.67	-99.30 to -68.03	Yes	****	< 0.0001
	0mM :fat-4 vs. 0mM :ads-1;fat-4	-21.67	-37.30 to -6.033	Yes	***	0.0009
	0mM :fat-4 vs. 0.0125mM:WT	4.667	-10.97 to 20.30	No	ns	0.9968
	0mM :fat-4 vs. 0.0125mM:ads-1	-46.33	-61.97 to -30.70	Yes	****	< 0.0001
	0mM :fat-4 vs. 0.0125mM:fat-4	-47.67	-63.30 to -32.03	Yes	****	< 0.0001
	0mM :fat-4 vs. 0.0125mM:ads-1;fat-4	-68.67	-84.30 to -53.03	Yes	****	< 0.0001
	0mM :fat-4 vs. 0.025mM :WT	4.667	-10.97 to 20.30	No	ns	0.9968
	0mM :fat-4 vs. 0.025mM :ads-1	-72.67	-88.30 to -57.03	Yes	****	< 0.0001
	0mM :fat-4 vs. 0.025mM :fat-4	-76	-91.63 to -60.37	Yes	****	< 0.0001
	0mM :fat-4 vs. 0.025mM :ads-1;fat-4	-79	-94.63 to -63.37	Yes	****	< 0.0001
	0mM :ads-1;fat-4 vs. 0.0125mM:WT	26.33	10.70 to 41.97	Yes	****	< 0.0001
	0mM :ads-1;fat-4 vs. 0.0125mM:ads-1	-24.67	-40.30 to -9.033	Yes	****	< 0.0001
	0mM :ads-1;fat-4 vs. 0.0125mM:fat-4	-26	-41.63 to -10.37	Yes	****	< 0.0001
	0mM :ads-1;fat-4 vs. 0.0125mM:ads-1;fat-4	-47	-62.63 to -31.37	Yes	****	< 0.0001
	0mM :ads-1;fat-4 vs. 0.025mM :WT	26.33	10.70 to 41.97	Yes	****	< 0.0001
	0mM :ads-1;fat-4 vs. 0.025mM :ads-1	-51	-66.63 to -35.37	Yes	****	< 0.0001
	0mM :ads-1;fat-4 vs. 0.025mM :fat-4	-54.33	-69.97 to -38.70	Yes	****	< 0.0001
	0mM :ads-1;fat-4 vs. 0.025mM :ads-1;fat-4	-57.33	-72.97 to -41.70	Yes	****	< 0.0001
	0.0125mM:WT vs. 0.0125mM:ads-1	-51	-66.63 to -35.37	Yes	****	< 0.0001
	0.0125mM:WT vs. 0.0125mM:fat-4	-52.33	-67.97 to -36.70	Yes	****	< 0.0001
	0.0125mM:WT vs. 0.0125mM:ads-1;fat-4	-73.33	-88.97 to -57.70	Yes	****	< 0.0001
	0.0125mM:WT vs. 0.025mM :WT	0	-15.63 to 15.63	No	ns	> 0.9999
	0.0125mM:WT vs. 0.025mM :ads-1	-77.33	-92.97 to -61.70	Yes	****	< 0.0001
	0.0125mM:WT vs. 0.025mM :fat-4	-80.67	-96.30 to -65.03	Yes	****	< 0.0001
	0.0125mM:WT vs. 0.025mM :ads-1;fat-4	-83.67	-99.30 to -68.03	Yes	****	< 0.0001
	0.0125mM:ads-1 vs. 0.0125mM:fat-4	-1.333	-16.97 to 14.30	No	ns	> 0.9999
	0.0125mM:ads-1 vs. 0.0125mM:ads-1;fat-4	-22.33	-37.97 to -6.700	Yes	***	0.0005
	0.0125mM:ads-1 vs. 0.025mM :WT	51	35.37 to 66.63	Yes	****	< 0.0001
	0.0125mM:ads-1 vs. 0.025mM :ads-1	-26.33	-41.97 to -10.70	Yes	****	< 0.0001
	0.0125mM:ads-1 vs. 0.025mM :fat-4	-29.67	-45.30 to -14.03	Yes	****	< 0.0001
	0.0125mM:ads-1 vs. 0.025mM :ads-1;fat-4	-32.67	-48.30 to -17.03	Yes	****	< 0.0001
	0.0125mM:fat-4 vs. 0.0125mM:ads-1;fat-4	-21	-36.63 to -5.367	Yes	**	0.0014
	0.0125mM:fat-4 vs. 0.025mM :WT	52.33	36.70 to 67.97	Yes	****	< 0.0001
	0.0125mM:fat-4 vs. 0.025mM :ads-1	-25	-40.63 to -9.367	Yes	****	< 0.0001
	0.0125mM:fat-4 vs. 0.025mM :fat-4	-28.33	-43.97 to -12.70	Yes	****	< 0.0001
	0.0125mM:fat-4 vs. 0.025mM :ads-1;fat-4	-31.33	-46.97 to -15.70	Yes	****	< 0.0001
	0.0125mM:ads-1;fat-4 vs. 0.025mM :WT	73.33	57.70 to 88.97	Yes	****	< 0.0001
	0.0125mM:ads-1;fat-4 vs. 0.025mM :ads-1	-4	-19.63 to 11.63	No	ns	0.9992
	0.0125mM:ads-1;fat-4 vs. 0.025mM :fat-4	-7.333	-22.97 to 8.300	No	ns	0.9042
	0.0125mM:ads-1;fat-4 vs. 0.025mM :ads-1;fat-4	-10.33	-25.97 to 5.300	No	ns	0.5236
	0.025mM :WT vs. 0.025mM :ads-1	-77.33	-92.97 to -61.70	Yes	****	< 0.0001
	0.025mM :WT vs. 0.025mM :fat-4	-80.67	-96.30 to -65.03	Yes	****	< 0.0001
	0.025mM :WT vs. 0.025mM :ads-1;fat-4	-83.67	-99.30 to -68.03	Yes	****	< 0.0001
	0.025mM :ads-1 vs. 0.025mM :fat-4	-3.333	-18.97 to 12.30	No	ns	0.9999
	0.025mM :ads-1 vs. 0.025mM :ads-1;fat-4	-6.333	-21.97 to 9.300	No	ns	0.9635
	0.025mM :fat-4 vs. 0.025mM :ads-1;fat-4	-3	-18.63 to 12.63	No	ns	> 0.9999
	Figure 3B One-Way ANOVA with Tukey's Multiple Comparisons Test
	Tukey's multiple comparisons test	Mean Diff.	95% CI of diff.	Significant?	Summary	Adjusted P Value
	No Fatty Acid vs. 0.1mM DGLA	-37.2	-45.89 to -28.51	Yes	****	< 0.0001
	No Fatty Acid vs. 0.1mM AA	0	-8.686 to 8.686	No	ns	> 0.9999
	No Fatty Acid vs. 0.1mM EPA	0	-8.686 to 8.686	No	ns	> 0.9999
	No Fatty Acid vs. 0.2mM DGLA	-75.2	-83.89 to -66.51	Yes	****	< 0.0001
	No Fatty Acid vs. 0.2mM AA	-1.6	-10.29 to 7.086	No	ns	0.9968
	No Fatty Acid vs. 0.2mM EPA	0	-8.686 to 8.686	No	ns	> 0.9999
	0.1mM DGLA vs. 0.1mM AA	37.2	28.51 to 45.89	Yes	****	< 0.0001
	0.1mM DGLA vs. 0.1mM EPA	37.2	28.51 to 45.89	Yes	****	< 0.0001
	0.1mM DGLA vs. 0.2mM DGLA	-38	-46.69 to -29.31	Yes	****	< 0.0001
	0.1mM DGLA vs. 0.2mM AA	35.6	26.91 to 44.29	Yes	****	< 0.0001
	0.1mM DGLA vs. 0.2mM EPA	37.2	28.51 to 45.89	Yes	****	< 0.0001
	0.1mM AA vs. 0.1mM EPA	0	-8.686 to 8.686	No	ns	> 0.9999
	0.1mM AA vs. 0.2mM DGLA	-75.2	-83.89 to -66.51	Yes	****	< 0.0001
	0.1mM AA vs. 0.2mM AA	-1.6	-10.29 to 7.086	No	ns	0.9968
	0.1mM AA vs. 0.2mM EPA	0	-8.686 to 8.686	No	ns	> 0.9999
	0.1mM EPA vs. 0.2mM DGLA	-75.2	-83.89 to -66.51	Yes	****	< 0.0001
	0.1mM EPA vs. 0.2mM AA	-1.6	-10.29 to 7.086	No	ns	0.9968
	0.1mM EPA vs. 0.2mM EPA	0	-8.686 to 8.686	No	ns	> 0.9999
	0.2mM DGLA vs. 0.2mM AA	73.6	64.91 to 82.29	Yes	****	< 0.0001
	0.2mM DGLA vs. 0.2mM EPA	75.2	66.51 to 83.89	Yes	****	< 0.0001
	0.2mM AA vs. 0.2mM EPA	1.6	-7.086 to 10.29	No	ns	0.9968
	Figure 4A One-Way ANOVA with Tukey's Multiple Comparisons Test
	Tukey's multiple comparisons test	Mean Diff.	95% CI of diff.	Significant?	Summary	Adjusted P Value
	0mM :WT vs. 0mM :ads-1	0	-11.54 to 11.54	No	ns	> 0.9999
	0mM :WT vs. 0mM :mdt-15(lof)	-2	-13.54 to 9.538	No	ns	> 0.9999
	0mM :WT vs. 0mM :mdt-15(gof)	0	-11.54 to 11.54	No	ns	> 0.9999
	0mM :WT vs. 0mM :ads-1;mdt-15(gof)	0	-11.54 to 11.54	No	ns	> 0.9999
	0mM :WT vs. 0.1mM :WT	-42.4	-53.94 to -30.86	Yes	****	< 0.0001
	0mM :WT vs. 0.1mM :ads-1	-99.6	-111.1 to -88.06	Yes	****	< 0.0001
	0mM :WT vs. 0.1mM :mdt-15(lof)	-63.6	-75.14 to -52.06	Yes	****	< 0.0001
	0mM :WT vs. 0.1mM :mdt-15(gof)	-2.4	-13.94 to 9.138	No	ns	> 0.9999
	0mM :WT vs. 0.1mM :ads-1;mdt-15(gof)	-52	-63.54 to -40.46	Yes	****	< 0.0001
	0mM :WT vs. 0.2mM:WT	-84	-95.54 to -72.46	Yes	****	< 0.0001
	0mM :WT vs. 0.2mM:ads-1	-100	-111.5 to -88.46	Yes	****	< 0.0001
	0mM :WT vs. 0.2mM:mdt-15(lof)	-94	-105.5 to -82.46	Yes	****	< 0.0001
	0mM :WT vs. 0.2mM:mdt-15(gof)	-26.4	-37.94 to -14.86	Yes	****	< 0.0001
	0mM :WT vs. 0.2mM:ads-1;mdt-15(gof)	-80.8	-92.34 to -69.26	Yes	****	< 0.0001
	0mM :ads-1 vs. 0mM :mdt-15(lof)	-2	-13.54 to 9.538	No	ns	> 0.9999
	0mM :ads-1 vs. 0mM :mdt-15(gof)	0	-11.54 to 11.54	No	ns	> 0.9999
	0mM :ads-1 vs. 0mM :ads-1;mdt-15(gof)	0	-11.54 to 11.54	No	ns	> 0.9999
	0mM :ads-1 vs. 0.1mM :WT	-42.4	-53.94 to -30.86	Yes	****	< 0.0001
	0mM :ads-1 vs. 0.1mM :ads-1	-99.6	-111.1 to -88.06	Yes	****	< 0.0001
	0mM :ads-1 vs. 0.1mM :mdt-15(lof)	-63.6	-75.14 to -52.06	Yes	****	< 0.0001
	0mM :ads-1 vs. 0.1mM :mdt-15(gof)	-2.4	-13.94 to 9.138	No	ns	> 0.9999
	0mM :ads-1 vs. 0.1mM :ads-1;mdt-15(gof)	-52	-63.54 to -40.46	Yes	****	< 0.0001
	0mM :ads-1 vs. 0.2mM:WT	-84	-95.54 to -72.46	Yes	****	< 0.0001
	0mM :ads-1 vs. 0.2mM:ads-1	-100	-111.5 to -88.46	Yes	****	< 0.0001
	0mM :ads-1 vs. 0.2mM:mdt-15(lof)	-94	-105.5 to -82.46	Yes	****	< 0.0001
	0mM :ads-1 vs. 0.2mM:mdt-15(gof)	-26.4	-37.94 to -14.86	Yes	****	< 0.0001
	0mM :ads-1 vs. 0.2mM:ads-1;mdt-15(gof)	-80.8	-92.34 to -69.26	Yes	****	< 0.0001
	0mM :mdt-15(lof) vs. 0mM :mdt-15(gof)	2	-9.538 to 13.54	No	ns	> 0.9999
	0mM :mdt-15(lof) vs. 0mM :ads-1;mdt-15(gof)	2	-9.538 to 13.54	No	ns	> 0.9999
	0mM :mdt-15(lof) vs. 0.1mM :WT	-40.4	-51.94 to -28.86	Yes	****	< 0.0001
	0mM :mdt-15(lof) vs. 0.1mM :ads-1	-97.6	-109.1 to -86.06	Yes	****	< 0.0001
	0mM :mdt-15(lof) vs. 0.1mM :mdt-15(lof)	-61.6	-73.14 to -50.06	Yes	****	< 0.0001
	0mM :mdt-15(lof) vs. 0.1mM :mdt-15(gof)	-0.4	-11.94 to 11.14	No	ns	> 0.9999
	0mM :mdt-15(lof) vs. 0.1mM :ads-1;mdt-15(gof)	-50	-61.54 to -38.46	Yes	****	< 0.0001
	0mM :mdt-15(lof) vs. 0.2mM:WT	-82	-93.54 to -70.46	Yes	****	< 0.0001
	0mM :mdt-15(lof) vs. 0.2mM:ads-1	-98	-109.5 to -86.46	Yes	****	< 0.0001
	0mM :mdt-15(lof) vs. 0.2mM:mdt-15(lof)	-92	-103.5 to -80.46	Yes	****	< 0.0001
	0mM :mdt-15(lof) vs. 0.2mM:mdt-15(gof)	-24.4	-35.94 to -12.86	Yes	****	< 0.0001
	0mM :mdt-15(lof) vs. 0.2mM:ads-1;mdt-15(gof)	-78.8	-90.34 to -67.26	Yes	****	< 0.0001
	0mM :mdt-15(gof) vs. 0mM :ads-1;mdt-15(gof)	0	-11.54 to 11.54	No	ns	> 0.9999
	0mM :mdt-15(gof) vs. 0.1mM :WT	-42.4	-53.94 to -30.86	Yes	****	< 0.0001
	0mM :mdt-15(gof) vs. 0.1mM :ads-1	-99.6	-111.1 to -88.06	Yes	****	< 0.0001
	0mM :mdt-15(gof) vs. 0.1mM :mdt-15(lof)	-63.6	-75.14 to -52.06	Yes	****	< 0.0001
	0mM :mdt-15(gof) vs. 0.1mM :mdt-15(gof)	-2.4	-13.94 to 9.138	No	ns	> 0.9999
	0mM :mdt-15(gof) vs. 0.1mM :ads-1;mdt-15(gof)	-52	-63.54 to -40.46	Yes	****	< 0.0001
	0mM :mdt-15(gof) vs. 0.2mM:WT	-84	-95.54 to -72.46	Yes	****	< 0.0001
	0mM :mdt-15(gof) vs. 0.2mM:ads-1	-100	-111.5 to -88.46	Yes	****	< 0.0001
	0mM :mdt-15(gof) vs. 0.2mM:mdt-15(lof)	-94	-105.5 to -82.46	Yes	****	< 0.0001
	0mM :mdt-15(gof) vs. 0.2mM:mdt-15(gof)	-26.4	-37.94 to -14.86	Yes	****	< 0.0001
	0mM :mdt-15(gof) vs. 0.2mM:ads-1;mdt-15(gof)	-80.8	-92.34 to -69.26	Yes	****	< 0.0001
	0mM :ads-1;mdt-15(gof) vs. 0.1mM :WT	-42.4	-53.94 to -30.86	Yes	****	< 0.0001
	0mM :ads-1;mdt-15(gof) vs. 0.1mM :ads-1	-99.6	-111.1 to -88.06	Yes	****	< 0.0001
	0mM :ads-1;mdt-15(gof) vs. 0.1mM :mdt-15(lof)	-63.6	-75.14 to -52.06	Yes	****	< 0.0001
	0mM :ads-1;mdt-15(gof) vs. 0.1mM :mdt-15(gof)	-2.4	-13.94 to 9.138	No	ns	> 0.9999
	0mM :ads-1;mdt-15(gof) vs. 0.1mM :ads-1;mdt-15(gof)	-52	-63.54 to -40.46	Yes	****	< 0.0001
	0mM :ads-1;mdt-15(gof) vs. 0.2mM:WT	-84	-95.54 to -72.46	Yes	****	< 0.0001
	0mM :ads-1;mdt-15(gof) vs. 0.2mM:ads-1	-100	-111.5 to -88.46	Yes	****	< 0.0001
	0mM :ads-1;mdt-15(gof) vs. 0.2mM:mdt-15(lof)	-94	-105.5 to -82.46	Yes	****	< 0.0001
	0mM :ads-1;mdt-15(gof) vs. 0.2mM:mdt-15(gof)	-26.4	-37.94 to -14.86	Yes	****	< 0.0001
	0mM :ads-1;mdt-15(gof) vs. 0.2mM:ads-1;mdt-15(gof)	-80.8	-92.34 to -69.26	Yes	****	< 0.0001
	0.1mM :WT vs. 0.1mM :ads-1	-57.2	-68.74 to -45.66	Yes	****	< 0.0001
	0.1mM :WT vs. 0.1mM :mdt-15(lof)	-21.2	-32.74 to -9.662	Yes	****	< 0.0001
	0.1mM :WT vs. 0.1mM :mdt-15(gof)	40	28.46 to 51.54	Yes	****	< 0.0001
	0.1mM :WT vs. 0.1mM :ads-1;mdt-15(gof)	-9.6	-21.14 to 1.938	No	ns	0.2074
	0.1mM :WT vs. 0.2mM:WT	-41.6	-53.14 to -30.06	Yes	****	< 0.0001
	0.1mM :WT vs. 0.2mM:ads-1	-57.6	-69.14 to -46.06	Yes	****	< 0.0001
	0.1mM :WT vs. 0.2mM:mdt-15(lof)	-51.6	-63.14 to -40.06	Yes	****	< 0.0001
	0.1mM :WT vs. 0.2mM:mdt-15(gof)	16	4.462 to 27.54	Yes	***	0.0007
	0.1mM :WT vs. 0.2mM:ads-1;mdt-15(gof)	-38.4	-49.94 to -26.86	Yes	****	< 0.0001
	0.1mM :ads-1 vs. 0.1mM :mdt-15(lof)	36	24.46 to 47.54	Yes	****	< 0.0001
	0.1mM :ads-1 vs. 0.1mM :mdt-15(gof)	97.2	85.66 to 108.7	Yes	****	< 0.0001
	0.1mM :ads-1 vs. 0.1mM :ads-1;mdt-15(gof)	47.6	36.06 to 59.14	Yes	****	< 0.0001
	0.1mM :ads-1 vs. 0.2mM:WT	15.6	4.062 to 27.14	Yes	**	0.001
	0.1mM :ads-1 vs. 0.2mM:ads-1	-0.4	-11.94 to 11.14	No	ns	> 0.9999
	0.1mM :ads-1 vs. 0.2mM:mdt-15(lof)	5.6	-5.938 to 17.14	No	ns	0.9196
	0.1mM :ads-1 vs. 0.2mM:mdt-15(gof)	73.2	61.66 to 84.74	Yes	****	< 0.0001
	0.1mM :ads-1 vs. 0.2mM:ads-1;mdt-15(gof)	18.8	7.262 to 30.34	Yes	****	< 0.0001
	0.1mM :mdt-15(lof) vs. 0.1mM :mdt-15(gof)	61.2	49.66 to 72.74	Yes	****	< 0.0001
	0.1mM :mdt-15(lof) vs. 0.1mM :ads-1;mdt-15(gof)	11.6	0.06203 to 23.14	Yes	*	0.0475
	0.1mM :mdt-15(lof) vs. 0.2mM:WT	-20.4	-31.94 to -8.862	Yes	****	< 0.0001
	0.1mM :mdt-15(lof) vs. 0.2mM:ads-1	-36.4	-47.94 to -24.86	Yes	****	< 0.0001
	0.1mM :mdt-15(lof) vs. 0.2mM:mdt-15(lof)	-30.4	-41.94 to -18.86	Yes	****	< 0.0001
	0.1mM :mdt-15(lof) vs. 0.2mM:mdt-15(gof)	37.2	25.66 to 48.74	Yes	****	< 0.0001
	0.1mM :mdt-15(lof) vs. 0.2mM:ads-1;mdt-15(gof)	-17.2	-28.74 to -5.662	Yes	***	0.0002
	0.1mM :mdt-15(gof) vs. 0.1mM :ads-1;mdt-15(gof)	-49.6	-61.14 to -38.06	Yes	****	< 0.0001
	0.1mM :mdt-15(gof) vs. 0.2mM:WT	-81.6	-93.14 to -70.06	Yes	****	< 0.0001
	0.1mM :mdt-15(gof) vs. 0.2mM:ads-1	-97.6	-109.1 to -86.06	Yes	****	< 0.0001
	0.1mM :mdt-15(gof) vs. 0.2mM:mdt-15(lof)	-91.6	-103.1 to -80.06	Yes	****	< 0.0001
	0.1mM :mdt-15(gof) vs. 0.2mM:mdt-15(gof)	-24	-35.54 to -12.46	Yes	****	< 0.0001
	0.1mM :mdt-15(gof) vs. 0.2mM:ads-1;mdt-15(gof)	-78.4	-89.94 to -66.86	Yes	****	< 0.0001
	0.1mM :ads-1;mdt-15(gof) vs. 0.2mM:WT	-32	-43.54 to -20.46	Yes	****	< 0.0001
	0.1mM :ads-1;mdt-15(gof) vs. 0.2mM:ads-1	-48	-59.54 to -36.46	Yes	****	< 0.0001
	0.1mM :ads-1;mdt-15(gof) vs. 0.2mM:mdt-15(lof)	-42	-53.54 to -30.46	Yes	****	< 0.0001
	0.1mM :ads-1;mdt-15(gof) vs. 0.2mM:mdt-15(gof)	25.6	14.06 to 37.14	Yes	****	< 0.0001
	0.1mM :ads-1;mdt-15(gof) vs. 0.2mM:ads-1;mdt-15(gof)	-28.8	-40.34 to -17.26	Yes	****	< 0.0001
	0.2mM:WT vs. 0.2mM:ads-1	-16	-27.54 to -4.462	Yes	***	0.0007
	0.2mM:WT vs. 0.2mM:mdt-15(lof)	-10	-21.54 to 1.538	No	ns	0.1595
	0.2mM:WT vs. 0.2mM:mdt-15(gof)	57.6	46.06 to 69.14	Yes	****	< 0.0001
	0.2mM:WT vs. 0.2mM:ads-1;mdt-15(gof)	3.2	-8.338 to 14.74	No	ns	0.9996
	0.2mM:ads-1 vs. 0.2mM:mdt-15(lof)	6	-5.538 to 17.54	No	ns	0.8723
	0.2mM:ads-1 vs. 0.2mM:mdt-15(gof)	73.6	62.06 to 85.14	Yes	****	< 0.0001
	0.2mM:ads-1 vs. 0.2mM:ads-1;mdt-15(gof)	19.2	7.662 to 30.74	Yes	****	< 0.0001
	0.2mM:mdt-15(lof) vs. 0.2mM:mdt-15(gof)	67.6	56.06 to 79.14	Yes	****	< 0.0001
	0.2mM:mdt-15(lof) vs. 0.2mM:ads-1;mdt-15(gof)	13.2	1.662 to 24.74	Yes	*	0.0115
	0.2mM:mdt-15(gof) vs. 0.2mM:ads-1;mdt-15(gof)	-54.4	-65.94 to -42.86	Yes	****	< 0.0001
	Figure 4D and 4E Student's t-test RT-qPCR compared to WT
	p-value <0.05 is significant; ns=not significant
		mdt-15(lof)	mdt-15(gof)	ads-1	ads-1;mdt-15(gof)
	fat-5	1.77053e-06	0.0253422	3.30369e-08	9.1735e-09
	fat-6	0.00498679	ns	0.0190682	ns
	fat-7	1.84122e-14	1.55955e-05	5.84449e-07	ns
	gst-4	1.69951e-06	ns	ns	0.0307173
	gst-6	ns	ns	ns	ns
	sod-3	ns	ns	ns	ns
	Figure 5B Two-Way ANOVA with Tukey's Multiple Comparisons Test
	Tukey's multiple comparisons test	Mean Diff.	95% CI of diff.	Significant?	Summary	Adjusted P Value
	0mM :WT vs. 0mM :ads-1	0	-10.38 to 10.38	No	ns	> 0.9999
	0mM :WT vs. 0mM :fat-6;fat-7	0	-10.38 to 10.38	No	ns	> 0.9999
	0mM :WT vs. 0.1mM :WT	-46	-56.38 to -35.62	Yes	****	< 0.0001
	0mM :WT vs. 0.1mM :ads-1	-99.2	-109.6 to -88.82	Yes	****	< 0.0001
	0mM :WT vs. 0.1mM :fat-6;fat-7	0	-10.38 to 10.38	No	ns	> 0.9999
	0mM :WT vs. 0.2mM:WT	-86.4	-96.78 to -76.02	Yes	****	< 0.0001
	0mM :WT vs. 0.2mM:ads-1	-100	-110.4 to -89.62	Yes	****	< 0.0001
	0mM :WT vs. 0.2mM:fat-6;fat-7	-3.6	-13.98 to 6.775	No	ns	0.9629
	0mM :ads-1 vs. 0mM :fat-6;fat-7	0	-10.38 to 10.38	No	ns	> 0.9999
	0mM :ads-1 vs. 0.1mM :WT	-46	-56.38 to -35.62	Yes	****	< 0.0001
	0mM :ads-1 vs. 0.1mM :ads-1	-99.2	-109.6 to -88.82	Yes	****	< 0.0001
	0mM :ads-1 vs. 0.1mM :fat-6;fat-7	0	-10.38 to 10.38	No	ns	> 0.9999
	0mM :ads-1 vs. 0.2mM:WT	-86.4	-96.78 to -76.02	Yes	****	< 0.0001
	0mM :ads-1 vs. 0.2mM:ads-1	-100	-110.4 to -89.62	Yes	****	< 0.0001
	0mM :ads-1 vs. 0.2mM:fat-6;fat-7	-3.6	-13.98 to 6.775	No	ns	0.9629
	0mM :fat-6;fat-7 vs. 0.1mM :WT	-46	-56.38 to -35.62	Yes	****	< 0.0001
	0mM :fat-6;fat-7 vs. 0.1mM :ads-1	-99.2	-109.6 to -88.82	Yes	****	< 0.0001
	0mM :fat-6;fat-7 vs. 0.1mM :fat-6;fat-7	0	-10.38 to 10.38	No	ns	> 0.9999
	0mM :fat-6;fat-7 vs. 0.2mM:WT	-86.4	-96.78 to -76.02	Yes	****	< 0.0001
	0mM :fat-6;fat-7 vs. 0.2mM:ads-1	-100	-110.4 to -89.62	Yes	****	< 0.0001
	0mM :fat-6;fat-7 vs. 0.2mM:fat-6;fat-7	-3.6	-13.98 to 6.775	No	ns	0.9629
	0.1mM :WT vs. 0.1mM :ads-1	-53.2	-63.58 to -42.82	Yes	****	< 0.0001
	0.1mM :WT vs. 0.1mM :fat-6;fat-7	46	35.62 to 56.38	Yes	****	< 0.0001
	0.1mM :WT vs. 0.2mM:WT	-40.4	-50.78 to -30.02	Yes	****	< 0.0001
	0.1mM :WT vs. 0.2mM:ads-1	-54	-64.38 to -43.62	Yes	****	< 0.0001
	0.1mM :WT vs. 0.2mM:fat-6;fat-7	42.4	32.02 to 52.78	Yes	****	< 0.0001
	0.1mM :ads-1 vs. 0.1mM :fat-6;fat-7	99.2	88.82 to 109.6	Yes	****	< 0.0001
	0.1mM :ads-1 vs. 0.2mM:WT	12.8	2.425 to 23.18	Yes	**	0.0068
	0.1mM :ads-1 vs. 0.2mM:ads-1	-0.8	-11.18 to 9.575	No	ns	> 0.9999
	0.1mM :ads-1 vs. 0.2mM:fat-6;fat-7	95.6	85.22 to 106.0	Yes	****	< 0.0001
	0.1mM :fat-6;fat-7 vs. 0.2mM:WT	-86.4	-96.78 to -76.02	Yes	****	< 0.0001
	0.1mM :fat-6;fat-7 vs. 0.2mM:ads-1	-100	-110.4 to -89.62	Yes	****	< 0.0001
	0.1mM :fat-6;fat-7 vs. 0.2mM:fat-6;fat-7	-3.6	-13.98 to 6.775	No	ns	0.9629
	0.2mM:WT vs. 0.2mM:ads-1	-13.6	-23.98 to -3.225	Yes	**	0.0033
	0.2mM:WT vs. 0.2mM:fat-6;fat-7	82.8	72.42 to 93.18	Yes	****	< 0.0001
	0.2mM:ads-1 vs. 0.2mM:fat-6;fat-7	96.4	86.02 to 106.8	Yes	****	< 0.0001
	Figure 5C Two-Way ANOVA with Tukey's Multiple Comparisons Test
	Tukey's multiple comparisons test	Mean Diff.	95% CI of diff.	Significant?	Summary	Adjusted P Value
	WT 0mM DGLA :0mM OA/VA vs. WT 0mM DGLA :0.1mM OA	0	-9.299 to 9.299	No	ns	> 0.9999
	WT 0mM DGLA :0mM OA/VA vs. WT 0mM DGLA :0.1mM VA	0	-9.299 to 9.299	No	ns	> 0.9999
	WT 0mM DGLA :0mM OA/VA vs. ads-1 0mM DGLA :0mM OA/VA	0	-9.299 to 9.299	No	ns	> 0.9999
	WT 0mM DGLA :0mM OA/VA vs. ads-1 0mM DGLA :0.1mM OA	0	-9.299 to 9.299	No	ns	> 0.9999
	WT 0mM DGLA :0mM OA/VA vs. ads-1 0mM DGLA :0.1mM VA	0	-9.299 to 9.299	No	ns	> 0.9999
	WT 0mM DGLA :0mM OA/VA vs. WT 0.1mM DGLA:0mM OA/VA	-51.6	-60.90 to -42.30	Yes	****	< 0.0001
	WT 0mM DGLA :0mM OA/VA vs. WT 0.1mM DGLA:0.1mM OA	0	-9.299 to 9.299	No	ns	> 0.9999
	WT 0mM DGLA :0mM OA/VA vs. WT 0.1mM DGLA:0.1mM VA	0	-9.299 to 9.299	No	ns	> 0.9999
	WT 0mM DGLA :0mM OA/VA vs. ads-1 0.1mM DGLA:0mM OA/VA	-92.4	-101.7 to -83.10	Yes	****	< 0.0001
	WT 0mM DGLA :0mM OA/VA vs. ads-1 0.1mM DGLA:0.1mM OA	-13.6	-22.90 to -4.301	Yes	***	0.0002
	WT 0mM DGLA :0mM OA/VA vs. ads-1 0.1mM DGLA:0.1mM VA	-12	-21.30 to -2.701	Yes	**	0.0017
	WT 0mM DGLA :0mM OA/VA vs. WT 0.2mM DGLA:0mM OA/VA	-87.6	-96.90 to -78.30	Yes	****	< 0.0001
	WT 0mM DGLA :0mM OA/VA vs. WT 0.2mM DGLA:0.1mM OA	-4.8	-14.10 to 4.499	No	ns	0.9141
	WT 0mM DGLA :0mM OA/VA vs. WT 0.2mM DGLA:0.1mM VA	-12.8	-22.10 to -3.501	Yes	***	0.0006
	WT 0mM DGLA :0mM OA/VA vs. ads-1 0.2mM DGLA:0mM OA/VA	-100	-109.3 to -90.70	Yes	****	< 0.0001
	WT 0mM DGLA :0mM OA/VA vs. ads-1 0.2mM DGLA:0.1mM OA	-58.4	-67.70 to -49.10	Yes	****	< 0.0001
	WT 0mM DGLA :0mM OA/VA vs. ads-1 0.2mM DGLA:0.1mM VA	-55.6	-64.90 to -46.30	Yes	****	< 0.0001
	WT 0mM DGLA :0.1mM OA vs. WT 0mM DGLA :0.1mM VA	0	-9.299 to 9.299	No	ns	> 0.9999
	WT 0mM DGLA :0.1mM OA vs. ads-1 0mM DGLA :0mM OA/VA	0	-9.299 to 9.299	No	ns	> 0.9999
	WT 0mM DGLA :0.1mM OA vs. ads-1 0mM DGLA :0.1mM OA	0	-9.299 to 9.299	No	ns	> 0.9999
	WT 0mM DGLA :0.1mM OA vs. ads-1 0mM DGLA :0.1mM VA	0	-9.299 to 9.299	No	ns	> 0.9999
	WT 0mM DGLA :0.1mM OA vs. WT 0.1mM DGLA:0mM OA/VA	-51.6	-60.90 to -42.30	Yes	****	< 0.0001
	WT 0mM DGLA :0.1mM OA vs. WT 0.1mM DGLA:0.1mM OA	0	-9.299 to 9.299	No	ns	> 0.9999
	WT 0mM DGLA :0.1mM OA vs. WT 0.1mM DGLA:0.1mM VA	0	-9.299 to 9.299	No	ns	> 0.9999
	WT 0mM DGLA :0.1mM OA vs. ads-1 0.1mM DGLA:0mM OA/VA	-92.4	-101.7 to -83.10	Yes	****	< 0.0001
	WT 0mM DGLA :0.1mM OA vs. ads-1 0.1mM DGLA:0.1mM OA	-13.6	-22.90 to -4.301	Yes	***	0.0002
	WT 0mM DGLA :0.1mM OA vs. ads-1 0.1mM DGLA:0.1mM VA	-12	-21.30 to -2.701	Yes	**	0.0017
	WT 0mM DGLA :0.1mM OA vs. WT 0.2mM DGLA:0mM OA/VA	-87.6	-96.90 to -78.30	Yes	****	< 0.0001
	WT 0mM DGLA :0.1mM OA vs. WT 0.2mM DGLA:0.1mM OA	-4.8	-14.10 to 4.499	No	ns	0.9141
	WT 0mM DGLA :0.1mM OA vs. WT 0.2mM DGLA:0.1mM VA	-12.8	-22.10 to -3.501	Yes	***	0.0006
	WT 0mM DGLA :0.1mM OA vs. ads-1 0.2mM DGLA:0mM OA/VA	-100	-109.3 to -90.70	Yes	****	< 0.0001
	WT 0mM DGLA :0.1mM OA vs. ads-1 0.2mM DGLA:0.1mM OA	-58.4	-67.70 to -49.10	Yes	****	< 0.0001
	WT 0mM DGLA :0.1mM OA vs. ads-1 0.2mM DGLA:0.1mM VA	-55.6	-64.90 to -46.30	Yes	****	< 0.0001
	WT 0mM DGLA :0.1mM VA vs. ads-1 0mM DGLA :0mM OA/VA	0	-9.299 to 9.299	No	ns	> 0.9999
	WT 0mM DGLA :0.1mM VA vs. ads-1 0mM DGLA :0.1mM OA	0	-9.299 to 9.299	No	ns	> 0.9999
	WT 0mM DGLA :0.1mM VA vs. ads-1 0mM DGLA :0.1mM VA	0	-9.299 to 9.299	No	ns	> 0.9999
	WT 0mM DGLA :0.1mM VA vs. WT 0.1mM DGLA:0mM OA/VA	-51.6	-60.90 to -42.30	Yes	****	< 0.0001
	WT 0mM DGLA :0.1mM VA vs. WT 0.1mM DGLA:0.1mM OA	0	-9.299 to 9.299	No	ns	> 0.9999
	WT 0mM DGLA :0.1mM VA vs. WT 0.1mM DGLA:0.1mM VA	0	-9.299 to 9.299	No	ns	> 0.9999
	WT 0mM DGLA :0.1mM VA vs. ads-1 0.1mM DGLA:0mM OA/VA	-92.4	-101.7 to -83.10	Yes	****	< 0.0001
	WT 0mM DGLA :0.1mM VA vs. ads-1 0.1mM DGLA:0.1mM OA	-13.6	-22.90 to -4.301	Yes	***	0.0002
	WT 0mM DGLA :0.1mM VA vs. ads-1 0.1mM DGLA:0.1mM VA	-12	-21.30 to -2.701	Yes	**	0.0017
	WT 0mM DGLA :0.1mM VA vs. WT 0.2mM DGLA:0mM OA/VA	-87.6	-96.90 to -78.30	Yes	****	< 0.0001
	WT 0mM DGLA :0.1mM VA vs. WT 0.2mM DGLA:0.1mM OA	-4.8	-14.10 to 4.499	No	ns	0.9141
	WT 0mM DGLA :0.1mM VA vs. WT 0.2mM DGLA:0.1mM VA	-12.8	-22.10 to -3.501	Yes	***	0.0006
	WT 0mM DGLA :0.1mM VA vs. ads-1 0.2mM DGLA:0mM OA/VA	-100	-109.3 to -90.70	Yes	****	< 0.0001
	WT 0mM DGLA :0.1mM VA vs. ads-1 0.2mM DGLA:0.1mM OA	-58.4	-67.70 to -49.10	Yes	****	< 0.0001
	WT 0mM DGLA :0.1mM VA vs. ads-1 0.2mM DGLA:0.1mM VA	-55.6	-64.90 to -46.30	Yes	****	< 0.0001
	ads-1 0mM DGLA :0mM OA/VA vs. ads-1 0mM DGLA :0.1mM OA	0	-9.299 to 9.299	No	ns	> 0.9999
	ads-1 0mM DGLA :0mM OA/VA vs. ads-1 0mM DGLA :0.1mM VA	0	-9.299 to 9.299	No	ns	> 0.9999
	ads-1 0mM DGLA :0mM OA/VA vs. WT 0.1mM DGLA:0mM OA/VA	-51.6	-60.90 to -42.30	Yes	****	< 0.0001
	ads-1 0mM DGLA :0mM OA/VA vs. WT 0.1mM DGLA:0.1mM OA	0	-9.299 to 9.299	No	ns	> 0.9999
	ads-1 0mM DGLA :0mM OA/VA vs. WT 0.1mM DGLA:0.1mM VA	0	-9.299 to 9.299	No	ns	> 0.9999
	ads-1 0mM DGLA :0mM OA/VA vs. ads-1 0.1mM DGLA:0mM OA/VA	-92.4	-101.7 to -83.10	Yes	****	< 0.0001
	ads-1 0mM DGLA :0mM OA/VA vs. ads-1 0.1mM DGLA:0.1mM OA	-13.6	-22.90 to -4.301	Yes	***	0.0002
	ads-1 0mM DGLA :0mM OA/VA vs. ads-1 0.1mM DGLA:0.1mM VA	-12	-21.30 to -2.701	Yes	**	0.0017
	ads-1 0mM DGLA :0mM OA/VA vs. WT 0.2mM DGLA:0mM OA/VA	-87.6	-96.90 to -78.30	Yes	****	< 0.0001
	ads-1 0mM DGLA :0mM OA/VA vs. WT 0.2mM DGLA:0.1mM OA	-4.8	-14.10 to 4.499	No	ns	0.9141
	ads-1 0mM DGLA :0mM OA/VA vs. WT 0.2mM DGLA:0.1mM VA	-12.8	-22.10 to -3.501	Yes	***	0.0006
	ads-1 0mM DGLA :0mM OA/VA vs. ads-1 0.2mM DGLA:0mM OA/VA	-100	-109.3 to -90.70	Yes	****	< 0.0001
	ads-1 0mM DGLA :0mM OA/VA vs. ads-1 0.2mM DGLA:0.1mM OA	-58.4	-67.70 to -49.10	Yes	****	< 0.0001
	ads-1 0mM DGLA :0mM OA/VA vs. ads-1 0.2mM DGLA:0.1mM VA	-55.6	-64.90 to -46.30	Yes	****	< 0.0001
	ads-1 0mM DGLA :0.1mM OA vs. ads-1 0mM DGLA :0.1mM VA	0	-9.299 to 9.299	No	ns	> 0.9999
	ads-1 0mM DGLA :0.1mM OA vs. WT 0.1mM DGLA:0mM OA/VA	-51.6	-60.90 to -42.30	Yes	****	< 0.0001
	ads-1 0mM DGLA :0.1mM OA vs. WT 0.1mM DGLA:0.1mM OA	0	-9.299 to 9.299	No	ns	> 0.9999
	ads-1 0mM DGLA :0.1mM OA vs. WT 0.1mM DGLA:0.1mM VA	0	-9.299 to 9.299	No	ns	> 0.9999
	ads-1 0mM DGLA :0.1mM OA vs. ads-1 0.1mM DGLA:0mM OA/VA	-92.4	-101.7 to -83.10	Yes	****	< 0.0001
	ads-1 0mM DGLA :0.1mM OA vs. ads-1 0.1mM DGLA:0.1mM OA	-13.6	-22.90 to -4.301	Yes	***	0.0002
	ads-1 0mM DGLA :0.1mM OA vs. ads-1 0.1mM DGLA:0.1mM VA	-12	-21.30 to -2.701	Yes	**	0.0017
	ads-1 0mM DGLA :0.1mM OA vs. WT 0.2mM DGLA:0mM OA/VA	-87.6	-96.90 to -78.30	Yes	****	< 0.0001
	ads-1 0mM DGLA :0.1mM OA vs. WT 0.2mM DGLA:0.1mM OA	-4.8	-14.10 to 4.499	No	ns	0.9141
	ads-1 0mM DGLA :0.1mM OA vs. WT 0.2mM DGLA:0.1mM VA	-12.8	-22.10 to -3.501	Yes	***	0.0006
	ads-1 0mM DGLA :0.1mM OA vs. ads-1 0.2mM DGLA:0mM OA/VA	-100	-109.3 to -90.70	Yes	****	< 0.0001
	ads-1 0mM DGLA :0.1mM OA vs. ads-1 0.2mM DGLA:0.1mM OA	-58.4	-67.70 to -49.10	Yes	****	< 0.0001
	ads-1 0mM DGLA :0.1mM OA vs. ads-1 0.2mM DGLA:0.1mM VA	-55.6	-64.90 to -46.30	Yes	****	< 0.0001
	ads-1 0mM DGLA :0.1mM VA vs. WT 0.1mM DGLA:0mM OA/VA	-51.6	-60.90 to -42.30	Yes	****	< 0.0001
	ads-1 0mM DGLA :0.1mM VA vs. WT 0.1mM DGLA:0.1mM OA	0	-9.299 to 9.299	No	ns	> 0.9999
	ads-1 0mM DGLA :0.1mM VA vs. WT 0.1mM DGLA:0.1mM VA	0	-9.299 to 9.299	No	ns	> 0.9999
	ads-1 0mM DGLA :0.1mM VA vs. ads-1 0.1mM DGLA:0mM OA/VA	-92.4	-101.7 to -83.10	Yes	****	< 0.0001
	ads-1 0mM DGLA :0.1mM VA vs. ads-1 0.1mM DGLA:0.1mM OA	-13.6	-22.90 to -4.301	Yes	***	0.0002
	ads-1 0mM DGLA :0.1mM VA vs. ads-1 0.1mM DGLA:0.1mM VA	-12	-21.30 to -2.701	Yes	**	0.0017
	ads-1 0mM DGLA :0.1mM VA vs. WT 0.2mM DGLA:0mM OA/VA	-87.6	-96.90 to -78.30	Yes	****	< 0.0001
	ads-1 0mM DGLA :0.1mM VA vs. WT 0.2mM DGLA:0.1mM OA	-4.8	-14.10 to 4.499	No	ns	0.9141
	ads-1 0mM DGLA :0.1mM VA vs. WT 0.2mM DGLA:0.1mM VA	-12.8	-22.10 to -3.501	Yes	***	0.0006
	ads-1 0mM DGLA :0.1mM VA vs. ads-1 0.2mM DGLA:0mM OA/VA	-100	-109.3 to -90.70	Yes	****	< 0.0001
	ads-1 0mM DGLA :0.1mM VA vs. ads-1 0.2mM DGLA:0.1mM OA	-58.4	-67.70 to -49.10	Yes	****	< 0.0001
	ads-1 0mM DGLA :0.1mM VA vs. ads-1 0.2mM DGLA:0.1mM VA	-55.6	-64.90 to -46.30	Yes	****	< 0.0001
	WT 0.1mM DGLA:0mM OA/VA vs. WT 0.1mM DGLA:0.1mM OA	51.6	42.30 to 60.90	Yes	****	< 0.0001
	WT 0.1mM DGLA:0mM OA/VA vs. WT 0.1mM DGLA:0.1mM VA	51.6	42.30 to 60.90	Yes	****	< 0.0001
	WT 0.1mM DGLA:0mM OA/VA vs. ads-1 0.1mM DGLA:0mM OA/VA	-40.8	-50.10 to -31.50	Yes	****	< 0.0001
	WT 0.1mM DGLA:0mM OA/VA vs. ads-1 0.1mM DGLA:0.1mM OA	38	28.70 to 47.30	Yes	****	< 0.0001
	WT 0.1mM DGLA:0mM OA/VA vs. ads-1 0.1mM DGLA:0.1mM VA	39.6	30.30 to 48.90	Yes	****	< 0.0001
	WT 0.1mM DGLA:0mM OA/VA vs. WT 0.2mM DGLA:0mM OA/VA	-36	-45.30 to -26.70	Yes	****	< 0.0001
	WT 0.1mM DGLA:0mM OA/VA vs. WT 0.2mM DGLA:0.1mM OA	46.8	37.50 to 56.10	Yes	****	< 0.0001
	WT 0.1mM DGLA:0mM OA/VA vs. WT 0.2mM DGLA:0.1mM VA	38.8	29.50 to 48.10	Yes	****	< 0.0001
	WT 0.1mM DGLA:0mM OA/VA vs. ads-1 0.2mM DGLA:0mM OA/VA	-48.4	-57.70 to -39.10	Yes	****	< 0.0001
	WT 0.1mM DGLA:0mM OA/VA vs. ads-1 0.2mM DGLA:0.1mM OA	-6.8	-16.10 to 2.499	No	ns	0.4354
	WT 0.1mM DGLA:0mM OA/VA vs. ads-1 0.2mM DGLA:0.1mM VA	-4	-13.30 to 5.299	No	ns	0.9826
	WT 0.1mM DGLA:0.1mM OA vs. WT 0.1mM DGLA:0.1mM VA	0	-9.299 to 9.299	No	ns	> 0.9999
	WT 0.1mM DGLA:0.1mM OA vs. ads-1 0.1mM DGLA:0mM OA/VA	-92.4	-101.7 to -83.10	Yes	****	< 0.0001
	WT 0.1mM DGLA:0.1mM OA vs. ads-1 0.1mM DGLA:0.1mM OA	-13.6	-22.90 to -4.301	Yes	***	0.0002
	WT 0.1mM DGLA:0.1mM OA vs. ads-1 0.1mM DGLA:0.1mM VA	-12	-21.30 to -2.701	Yes	**	0.0017
	WT 0.1mM DGLA:0.1mM OA vs. WT 0.2mM DGLA:0mM OA/VA	-87.6	-96.90 to -78.30	Yes	****	< 0.0001
	WT 0.1mM DGLA:0.1mM OA vs. WT 0.2mM DGLA:0.1mM OA	-4.8	-14.10 to 4.499	No	ns	0.9141
	WT 0.1mM DGLA:0.1mM OA vs. WT 0.2mM DGLA:0.1mM VA	-12.8	-22.10 to -3.501	Yes	***	0.0006
	WT 0.1mM DGLA:0.1mM OA vs. ads-1 0.2mM DGLA:0mM OA/VA	-100	-109.3 to -90.70	Yes	****	< 0.0001
	WT 0.1mM DGLA:0.1mM OA vs. ads-1 0.2mM DGLA:0.1mM OA	-58.4	-67.70 to -49.10	Yes	****	< 0.0001
	WT 0.1mM DGLA:0.1mM OA vs. ads-1 0.2mM DGLA:0.1mM VA	-55.6	-64.90 to -46.30	Yes	****	< 0.0001
	WT 0.1mM DGLA:0.1mM VA vs. ads-1 0.1mM DGLA:0mM OA/VA	-92.4	-101.7 to -83.10	Yes	****	< 0.0001
	WT 0.1mM DGLA:0.1mM VA vs. ads-1 0.1mM DGLA:0.1mM OA	-13.6	-22.90 to -4.301	Yes	***	0.0002
	WT 0.1mM DGLA:0.1mM VA vs. ads-1 0.1mM DGLA:0.1mM VA	-12	-21.30 to -2.701	Yes	**	0.0017
	WT 0.1mM DGLA:0.1mM VA vs. WT 0.2mM DGLA:0mM OA/VA	-87.6	-96.90 to -78.30	Yes	****	< 0.0001
	WT 0.1mM DGLA:0.1mM VA vs. WT 0.2mM DGLA:0.1mM OA	-4.8	-14.10 to 4.499	No	ns	0.9141
	WT 0.1mM DGLA:0.1mM VA vs. WT 0.2mM DGLA:0.1mM VA	-12.8	-22.10 to -3.501	Yes	***	0.0006
	WT 0.1mM DGLA:0.1mM VA vs. ads-1 0.2mM DGLA:0mM OA/VA	-100	-109.3 to -90.70	Yes	****	< 0.0001
	WT 0.1mM DGLA:0.1mM VA vs. ads-1 0.2mM DGLA:0.1mM OA	-58.4	-67.70 to -49.10	Yes	****	< 0.0001
	WT 0.1mM DGLA:0.1mM VA vs. ads-1 0.2mM DGLA:0.1mM VA	-55.6	-64.90 to -46.30	Yes	****	< 0.0001
	ads-1 0.1mM DGLA:0mM OA/VA vs. ads-1 0.1mM DGLA:0.1mM OA	78.8	69.50 to 88.10	Yes	****	< 0.0001
	ads-1 0.1mM DGLA:0mM OA/VA vs. ads-1 0.1mM DGLA:0.1mM VA	80.4	71.10 to 89.70	Yes	****	< 0.0001
	ads-1 0.1mM DGLA:0mM OA/VA vs. WT 0.2mM DGLA:0mM OA/VA	4.8	-4.499 to 14.10	No	ns	0.9141
	ads-1 0.1mM DGLA:0mM OA/VA vs. WT 0.2mM DGLA:0.1mM OA	87.6	78.30 to 96.90	Yes	****	< 0.0001
	ads-1 0.1mM DGLA:0mM OA/VA vs. WT 0.2mM DGLA:0.1mM VA	79.6	70.30 to 88.90	Yes	****	< 0.0001
	ads-1 0.1mM DGLA:0mM OA/VA vs. ads-1 0.2mM DGLA:0mM OA/VA	-7.6	-16.90 to 1.699	No	ns	0.2489
	ads-1 0.1mM DGLA:0mM OA/VA vs. ads-1 0.2mM DGLA:0.1mM OA	34	24.70 to 43.30	Yes	****	< 0.0001
	ads-1 0.1mM DGLA:0mM OA/VA vs. ads-1 0.2mM DGLA:0.1mM VA	36.8	27.50 to 46.10	Yes	****	< 0.0001
	ads-1 0.1mM DGLA:0.1mM OA vs. ads-1 0.1mM DGLA:0.1mM VA	1.6	-7.699 to 10.90	No	ns	> 0.9999
	ads-1 0.1mM DGLA:0.1mM OA vs. WT 0.2mM DGLA:0mM OA/VA	-74	-83.30 to -64.70	Yes	****	< 0.0001
	ads-1 0.1mM DGLA:0.1mM OA vs. WT 0.2mM DGLA:0.1mM OA	8.8	-0.4990 to 18.10	No	ns	0.0843
	ads-1 0.1mM DGLA:0.1mM OA vs. WT 0.2mM DGLA:0.1mM VA	0.8	-8.499 to 10.10	No	ns	> 0.9999
	ads-1 0.1mM DGLA:0.1mM OA vs. ads-1 0.2mM DGLA:0mM OA/VA	-86.4	-95.70 to -77.10	Yes	****	< 0.0001
	ads-1 0.1mM DGLA:0.1mM OA vs. ads-1 0.2mM DGLA:0.1mM OA	-44.8	-54.10 to -35.50	Yes	****	< 0.0001
	ads-1 0.1mM DGLA:0.1mM OA vs. ads-1 0.2mM DGLA:0.1mM VA	-42	-51.30 to -32.70	Yes	****	< 0.0001
	ads-1 0.1mM DGLA:0.1mM VA vs. WT 0.2mM DGLA:0mM OA/VA	-75.6	-84.90 to -66.30	Yes	****	< 0.0001
	ads-1 0.1mM DGLA:0.1mM VA vs. WT 0.2mM DGLA:0.1mM OA	7.2	-2.099 to 16.50	No	ns	0.3351
	ads-1 0.1mM DGLA:0.1mM VA vs. WT 0.2mM DGLA:0.1mM VA	-0.8	-10.10 to 8.499	No	ns	> 0.9999
	ads-1 0.1mM DGLA:0.1mM VA vs. ads-1 0.2mM DGLA:0mM OA/VA	-88	-97.30 to -78.70	Yes	****	< 0.0001
	ads-1 0.1mM DGLA:0.1mM VA vs. ads-1 0.2mM DGLA:0.1mM OA	-46.4	-55.70 to -37.10	Yes	****	< 0.0001
	ads-1 0.1mM DGLA:0.1mM VA vs. ads-1 0.2mM DGLA:0.1mM VA	-43.6	-52.90 to -34.30	Yes	****	< 0.0001
	WT 0.2mM DGLA:0mM OA/VA vs. WT 0.2mM DGLA:0.1mM OA	82.8	73.50 to 92.10	Yes	****	< 0.0001
	WT 0.2mM DGLA:0mM OA/VA vs. WT 0.2mM DGLA:0.1mM VA	74.8	65.50 to 84.10	Yes	****	< 0.0001
	WT 0.2mM DGLA:0mM OA/VA vs. ads-1 0.2mM DGLA:0mM OA/VA	-12.4	-21.70 to -3.101	Yes	***	0.001
	WT 0.2mM DGLA:0mM OA/VA vs. ads-1 0.2mM DGLA:0.1mM OA	29.2	19.90 to 38.50	Yes	****	< 0.0001
	WT 0.2mM DGLA:0mM OA/VA vs. ads-1 0.2mM DGLA:0.1mM VA	32	22.70 to 41.30	Yes	****	< 0.0001
	WT 0.2mM DGLA:0.1mM OA vs. WT 0.2mM DGLA:0.1mM VA	-8	-17.30 to 1.299	No	ns	0.1788
	WT 0.2mM DGLA:0.1mM OA vs. ads-1 0.2mM DGLA:0mM OA/VA	-95.2	-104.5 to -85.90	Yes	****	< 0.0001
	WT 0.2mM DGLA:0.1mM OA vs. ads-1 0.2mM DGLA:0.1mM OA	-53.6	-62.90 to -44.30	Yes	****	< 0.0001
	WT 0.2mM DGLA:0.1mM OA vs. ads-1 0.2mM DGLA:0.1mM VA	-50.8	-60.10 to -41.50	Yes	****	< 0.0001
	WT 0.2mM DGLA:0.1mM VA vs. ads-1 0.2mM DGLA:0mM OA/VA	-87.2	-96.50 to -77.90	Yes	****	< 0.0001
	WT 0.2mM DGLA:0.1mM VA vs. ads-1 0.2mM DGLA:0.1mM OA	-45.6	-54.90 to -36.30	Yes	****	< 0.0001
	WT 0.2mM DGLA:0.1mM VA vs. ads-1 0.2mM DGLA:0.1mM VA	-42.8	-52.10 to -33.50	Yes	****	< 0.0001
	ads-1 0.2mM DGLA:0mM OA/VA vs. ads-1 0.2mM DGLA:0.1mM OA	41.6	32.30 to 50.90	Yes	****	< 0.0001
	ads-1 0.2mM DGLA:0mM OA/VA vs. ads-1 0.2mM DGLA:0.1mM VA	44.4	35.10 to 53.70	Yes	****	< 0.0001
	ads-1 0.2mM DGLA:0.1mM OA vs. ads-1 0.2mM DGLA:0.1mM VA	2.8	-6.499 to 12.10	No	ns	0.9997
	Figure 5D Student's t-test
	p-value <0.05 is significant; ns=not significant
	Control:WT vs. 0.2mM DGLA:WT	0.0049
	Control:WT vs. 0.1mM OA:WT	ns
	Control:WT vs. 0.1mM VA:WT	ns
	Control:WT vs. 0.1mM OA/0.2mM DGLA:WT	ns
	Control:WT vs. 0.1mM VA/0.2mM DGLA:WT	ns
	0.2mM DGLA:WT vs. 0.1mM OA/0.2mM DGLA:WT	0.017
	0.2mM DGLA:WT vs. 0.1mM VA/0.2mM DGLA:WT	0.041

## Sheet: TBHP Survival Stat analysis
Table S2. Statistical analysis of strains used for TBHP survival. Left half of table shows the strains (conducted in duplicate or triplicate) hazard ratio and Mantel-Cox p-value. Right half of the table shows the sample sizes, percent survival at 3 and 4.5 hours.
			Figure 1E TBHP							% surviving
			Strain	Trial	Hazard Ratio	Mantel-Cox p-value		Strain	sample size	3 hours	4.5 hours	Figure
			WT/ads-1	1	0.3797	<0.0001		WT	107	97.196	42.056	not shown
			WT/tmem-189	1	0.7759	0.0007		ads-1	109	24.771	0	not shown
			ads-1/tmem-189	1	2.131	<0.0001		tmem-189	103	85.437	24.272	not shown
			WT/ads-1	2	0.3717	<0.0001
			WT/tmem-189	2	0.8791	0.0732
			ads-1/tmem-189	2	2.436	<0.0001		WT	104	97.115	38.462	2
								ads-1	113	13.274	0	2
			WT/ads-1	3	0.4364	<0.0001		tmem-189	115	89.565	30.435	2
			WT/tmem-189	3	1.002	0.9805
			ads-1/tmem-189	3	2.3	<0.0001
								WT	100	91	21	not shown
								ads-1	108	18.519	0	not shown
								tmem-189	111	89.189	22.253	not shown
			Figure 2B TBHP							% surviving
			Strain	Trial	Hazard Ratio	Mantel-Cox p-value		Strain	sample size	3 hours	4.5 hours	Figure
			WT/ads-1	1	0.4454	<0.0001		WT	96	79.167	10.417	not shown
			WT/fat-3	1	1.041	0.2366		ads-1	105	7.619	0	not shown
			WT/ads-1;fat-3	1	1.18	0.0318		fat-3	97	72.165	20.619	not shown
			ads-1/fat-3	1	2.094	<0.0001		ads-1;fat-3	105	82.857	23.81	not shown
			ads-1/ads-1;fat-3	1	2.454	<0.0001
			fat-3/ads-1;fat-3	1	1.124	0.1573
			WT/ads-1	2	0.502	<0.0001		WT	104	72.115	19.231	2
			WT/fat-3	2	1.206	0.0256		ads-1	90	17.778	0	2
			WT/ads-1;fat-3	2	1.326	0.0009		fat-3	105	82.857	28.571	2
			ads-1/fat-3	2	2.354	<0.0001		ads-1;fat-3	105	84.762	37.143	2
			ads-1/ads-1;fat-3	2	2.521	<0.0001
			fat-3/ads-1;fat-3	2	1.1	0.2531
			WT/ads-1	3	N/A	N/A		WT	N/A	N/A	N/A	N/A
			WT/fat-3	3	N/A	N/A		ads-1	N/A	N/A	N/A	N/A
			WT/ads-1;fat-3	3	N/A	N/A		fat-3	N/A	N/A	N/A	N/A
			ads-1/fat-3	3	N/A	N/A		ads-1;fat-3	N/A	N/A	N/A	N/A
			ads-1/ads-1;fat-3	3	N/A	N/A
			fat-3/ads-1;fat-3	3	N/A	N/A
			Figure 2E TBHP							% surviving
			Strain	Trial	Hazard Ratio	Mantel-Cox p-value		Strain	sample size	3 hours	4.5 hours	Figure
			WT/ads-1	1	0.7003	< 0.0001		WT	140	67.1429	14.2857	not shown
			WT/fat-1	1	0.5952	< 0.0001		ads-1	110	47.2727	0	not shown
			WT/ads-1;fat-1	1	0.7734	0.0026		fat-1	112	29.4643	0	not shown
			ads-1/fat-1	1	0.8419	0.0247		ads-1;fat-1	83	48.1928	6.0241	not shown
			ads-1/ads-1;fat-1	1	1.099	0.2671
			fat-1/ads-1;fat-1	1	1.293	0.0019
			WT/ads-1	2	0.7672	< 0.0001		WT	106	56.6038	3.77359	2
			WT/fat-1	2	0.827	0.014		ads-1	97	36.0825	0	2
			WT/ads-1;fat-1	2	0.8157	0.015		fat-1	104	42.3077	0	2
			ads-1/fat-1	2	1.08	0.3235		ads-1;fat-1	90	36.6667	4.44444	2
			ads-1/ads-1;fat-1	2	1.053	0.5379
			fat-1/ads-1;fat-1	2	0.9782	0.788
			WT/ads-1	3	N/A	N/A		WT	N/A	N/A	N/A	N/A
			WT/fat-1	3	N/A	N/A		ads-1	N/A	N/A	N/A	N/A
			WT/ads-1;fat-1	3	N/A	N/A		fat-1	N/A	N/A	N/A	N/A
			ads-1/fat-1	3	N/A	N/A		ads-1;fat-1	N/A	N/A	N/A	N/A
			ads-1/ads-1;fat-1	3	N/A	N/A
			Figure 2F TBHP					TBHP (cont)		% surviving
			Strain	Trial	Hazard Ratio	Mantel-Cox p-value		Strain	sample size	3 hours	4.5 hours	Figure
			WT/ads-1	1	0.7585	<0.0001		WT	99	37.255	2.941	2
			WT/fat-4	1	1.368	<0.0001		ads-1	105	13.333	0	2
			WT/ads-1;fat-4	1	1.722	<0.0001		fat-4	102	71.569	0.98	2
			ads-1/fat-4	1	1.854	<0.0001		ads-1;fat-4	104	87.615	16.346	2
			ads-1/ads-1;fat-4	1	2.239	<0.0001
			fat-4/ads-1;fat-4	1	1.31	0.0002
			WT/ads-1	2	0.4323	<0.0001		WT	105	88.571	8.571	not shown
			WT/fat-4	2	1.75	<0.0001		ads-1	88	17.045	0	not shown
			WT/ads-1;fat-4	2	1.965	<0.0001		fat-4	106	95.283	55.66	not shown
			ads-1/fat-4	2	3.034	<0.0001		ads-1;fat-4	88	90.909	69.318	not shown
			ads-1/ads-1;fat-4	2	2.892	<0.0001
			fat-4/ads-1;fat-4	2	1.206	0.0377
			WT/ads-1	3	0.7478	0.0002		WT	105	68.571	10.476	not shown
			WT/fat-4	3	1.717	<0.0001		ads-1	102	48.039	0	not shown
			WT/ads-1;fat-4	3	1.685	<0.0001		fat-4	84	89.286	50	not shown
			ads-1/fat-4	3	2.191	<0.0001		ads-1;fat-4	102	86.275	45.098	not shown
			ads-1/ads-1;fat-4	3	2.082	<0.0001
			fat-4/ads-1;fat-4	3	1.048	0.6206
			Figure 3C TBHP							% surviving
			Strain	Trial	Hazard Ratio	Mantel-Cox p-value		Strain	sample size	3 hours	4.5 hours	Figure
			Unsupp./0.1mM AA	1	0.4195	<0.0001		Unsupp.	204	87.745	10.294	not shown
			Unsupp./0.1mM DGLA	1	1.28	<0.0001		0.1mM AA	160	12.5	0	not shown
			Unsupp./0.1mM EPA	1	0.3903	<0.0001		0.1mM DGLA	143	69.93	47.552	not shown
			0.1mM AA/0.1mM DGLA	1	2.108	<0.0001		0.1mM EPA	150	7.333	0	not shown
			0.1mM AA/0.1 mM EPA	1	0.9489	0.1506
			0.1mM DGLA/0.1mM EPA	1	0.4729	<0.0001		Unsupp.	195	73.846	12.308	3
								0.1mM AA	127	30.709	0	3
			Unsupp./0.1mM AA	2	0.5784	<0.0001		0.1mM DGLA	114	71.161	11.29	3
			Unsupp./0.1mM DGLA	2	0.9589	0.5082		0.1mM EPA	130	54.615	0	3
			Unsupp./0.1mM EPA	2	0.7343	<0.0001
			0.1mM AA/0.1mM DGLA	2	1.614	<0.0001		Unsupp.	107	73.832	19.626	not shown
			0.1mM AA/0.1 mM EPA	2	1.278	0.0001		0.1mM AA	81	46.914	0	not shown
			0.1mM DGLA/0.1mM EPA	2	0.7726	0.0002		0.1mM DGLA	64	64.063	12.5	not shown
								0.1mM EPA	78	50	0	not shown
			Unsupp./0.1mM AA	3	0.6456	<0.0001
			Unsupp./0.1mM DGLA	3	0.8605	0.1105
			Unsupp./0.1mM EPA	3	0.6593	<0.0001
			0.1mM AA/0.1mM DGLA	3	1.316	0.0029
			0.1mM AA/0.1 mM EPA	3	1.024	0.7678
			0.1mM DGLA/0.1mM EPA	3	0.7757	0.0068
			Figure 3D TBHP							% surviving
			Strain	Trial	Hazard Ratio	Mantel-Cox p-value		Strain	sample size	3 hours	4.5 hours	Figure
			Unsupp./0.2mM AA	1	0.4414	< 0.0001		Unsupp.	146	86.3014	15.7534	3
			Unsupp./0.2mM DGLA	1	1.505	< 0.0001		0.2mM AA	220	4.54545	0	3
			Unsupp./0.2mM EPA	1	0.4194	< 0.0001		0.2mM DGLA	92	92.3913	45.6522	3
			0.2mM AA/0.2mM DGLA	1	2.317	< 0.0001		0.2mM EPA	150	6.66667	0	3
			0.2mM AA/0.2 mM EPA	1	1.022	0.4244
			0.2mM DGLA/0.2mM EPA	1	0.4076	< 0.0001		Unsupp.	164	81.7073	22.561	N/A
								0.2mM AA	145	47.5862	0	N/A
			Unsupp./0.2mM AA	2	0.5888	< 0.0001		0.2mM DGLA	116	94.8276	68.9655	N/A
			Unsupp./0.2mM DGLA	2	1.751	< 0.0001		0.2mM EPA	155	40.6452	0.645161	N/A
			Unsupp./0.2mM EPA	2	0.5554	< 0.0001
			0.2mM AA/0.2mM DGLA	2	2.65	< 0.0001		Unsupp.	N/A	N/A	N/A	N/A
			0.2mM AA/0.2 mM EPA	2	0.9239	0.194		0.2mM AA	N/A	N/A	N/A	N/A
			0.2mM DGLA/0.2mM EPA	2	0.3701	< 0.0001		0.2mM DGLA	N/A	N/A	N/A	N/A
								0.2mM EPA	N/A	N/A	N/A	N/A
			Unsupp./0.2mM AA	3	N/A	N/A
			Unsupp./0.2mM DGLA	3	N/A	N/A
			Unsupp./0.2mM EPA	3	N/A	N/A
			0.2mM AA/0.2mM DGLA	3	N/A	N/A
			0.2mM AA/0.2 mM EPA	3	N/A	N/A
			0.2mM DGLA/0.2mM EPA	3	N/A	N/A
			Figure 4B TBHP							% surviving
			Strain	Trial	Hazard Ratio	Mantel-Cox p-value		Strain	sample size	3 hours	4.5 hours	Figure
			WT/ads-1	1	0.3441	<0.0001		WT	128	95.3125	72.6562	not shown
			WT/mdt-15(gof)	1	2.604	<0.0001		ads-1	134	38.806	0	not shown
			WT/ads-1;mdt-15(gof)	1	0.9949	0.9489		mdt-15(gof)	124	96.7742	95.9677	not shown
			ads-1/mdt-15(gof)	1	3.513	<0.0001		ads-1;mdt-15(gof)	88	93.1818	54.5455	not shown
			ads-1/ads-1;mdt-15(gof)	1	2.375	<0.0001
			mdt-15(gof)/ads-1;mdt-15(gof)	1	0.3736	<0.0001
			WT/ads-1	2	0.3322	<0.0001		WT	106	98.1132	68.8679	4
			WT/mdt-15(gof)	2	2.371	<0.0001		ads-1	117	23.0769	0	4
			WT/ads-1;mdt-15(gof)	2	0.8188	0.0158		mdt-15(gof)	101	98.0198	93.0693	4
			ads-1/mdt-15(gof)	2	3.363	<0.0001		ads-1;mdt-15(gof)	110	82.7273	49.0909	4
			ads-1/ads-1;mdt-15(gof)	2	2.332	<0.0001
			mdt-15(gof)/ads-1;mdt-15(gof)	2	0.3811	<0.0001
			WT/ads-1	3	0.3324	<0.0001		WT	122	98.3607	70.4918	not shown
			WT/mdt-15(gof)	3	2.51	<0.0001		ads-1	136	22.7941	0	not shown
			WT/ads-1;mdt-15(gof)	3	0.7746	0.0008		mdt-15(gof)	147	97.9592	95.2381	not shown
			ads-1/mdt-15(gof)	3	3.581	<0.0001		ads-1;mdt-15(gof)	167	80.8383	41.9162	not shown
			ads-1/ads-1;mdt-15(gof)	3	2.262	<0.0001
			mdt-15(gof)/ads-1;mdt-15(gof)	3	0.3691	<0.0001
